# Supplementary material for: Can non-destructive DNA extraction of bulk invertebrate samples be used for metabarcoding?
Source: PeerJ. 2018 Jun 13;6:e4980. doi: 10.7717/peerj.4980 (PMC6004113; doi:10.7717/peerj.4980)
Supplement: Supplemental Information 1 — Files of DNA sequence data not yet publicly available. [file peerj-06-4980-s007.txt]

F>MG976085[organism=Tamasia_acuta] [specimen-voucher=1acaddis1] [molecule=DNA] [moletype=genomic] [location=mitochondrion] [gene=cytochrome_oxidase_I]
AACATTATATTTTATTTTTGGAATATGAGCAAGAATAATTGGAACTTTCTTAAGTGTATTAATTCGAGTTGAATTAAGAACTCCTGGTTCTCTAATTAGAGATGATCAAATTTATAATGTTCTAGTAACAGCTCATGCATTTATTATAATTTTCTTTATAGTTATACCTATTATAATTGGAGGATTTGGTAATTGATTAGTTCCATTAATACTTGGAGCTCCAGATATAGCCTTTCCACGAATAAATAATATAAGTTTTTGATTACTCCCCCCATCTTTAAATTTTTTACTTTTTAGAAGAATTGTTGAAAATGGAACAGGTACTGGTTGAACTGTTTACCCCCCTCTTTCTAGAAACTTAGCTCATACAGGAGCTTCAGTTGATTTATCGATTTTTTCTCTACATTTAGCTGGAATTTCCTCAATTTTAGGAGCAATTAATTTCATTACAACAATAATTAATATACGAACAACAGGAATAACTTTTGACCGAATACCTTTATTTGCTTGATCTGTATTTATTACAGCTATTTTACTTCTTCTTTCACTTCCTGTATTAGCAGGGGCAATTACAATACTTTTAACAGATCGAAATTTTAATACTTCATTCTTTGACCCTGCAGGAGGAGGAGATCCTATTCTTTATCAACATCTCTTT
>MG976086[organism=Tamasia_acuta] [specimen-voucher=2a_caddis1] [molecule=DNA] [moletype=genomic] [location=mitochondrion] [gene=cytochrome_oxidase_I]
AACATTATATTTTATTTTTGGAATATGAGCAAGAATAATTGGAACTTTCTTAAGTGTATTAATTCGAGTTGAATTAAGAACTCCTGGTTCTCTAATTAGAGATGATCAAATTTATAATGTTCTAGTAACAGCTCATGCATTTATTATAATTTTCTTTATAGTTATACCTATTATAATTGGAGGATTTGGTAATTGATTAGTTCCATTAATACTTGGAGCTCCAGATATAGCCTTTCCACGAATAAATAATATAAGTTTTTGATTACTCCCCCCATCTTTAAATTTTTTACTTTTTAGAAGAATTGTTGAAAATGGAACAGGTACTGGTTGAACTGTTTACCCCCCTCTTTCTAGAAACTTAGCTCATACAGGAGCTTCAGTTGATTTATCGATTTTTTCTCTACATTTAGCTGGAATTTCCTCAATTTTAGGAGCAATTAATTTCATTACAACAATAATTAATATACGAACAACAGGAATAACTTTTGACCGAATACCTTTATTTGCTTGATCTGTATTTATTACAGCTATTTTACTTCTTCTTTCACTTCCTGTATTAGCAGGGGCAATTACAATACTTTTAACAGATCGAAATTTTAATACTTCATTCTTTGACCCTGCAGGAGGAGGAGATCCTATTCTTTATCAACATCTCTTT
>MG976087[organism=Cladotanytarsus_australomancus] [specimen-voucher=2aChir1] [molecule=DNA] [moletype=genomic] [location=mitochondrion] [gene=cytochrome_oxidase_I]
AACACTTTATTTTATTTTTGGGGCCTGATCTGGTATAGTAGGGACTTCTTTAAGTATATTGATTCGTGCAGAATTAGGACACCCGGGTACATTAATTGGAGATGATCAAATTTATAATGTAATTGTTACAGCTCATGCTTTTATTATAATTTTTTTTATAGTTATGCCTATTCTAATTGGAGGGTTTGGAAATTGATTACTTCCATTAATATTAGGAGCTCCCGATATAGCTTTTCCTCGAATAAATAATATAAGTTTTTGATTACTACCTCCCTCATTATCATTACTTCTTTCTAGTTCAATTGTAGAAAATGGAGCAGGAACAGGGTGAACTGTTTATCCTCCTCTTTCTTCTAATATTGCTCACAGAGGGGCTTCTGTAGACCTAGCAATTTTTTCATTACATTTAGCAGGTATCTCTTCAATTTTAGGGTCAGTAAATTTTATTACAACAGCTATTAACATACGTAGAAATGGGATTACTTTAGACCGAATACCTTTATTTGTATGATCAGTAGTAATTACAACTATTCTTTTACTTTTATCTTTACCTGTGCTAGCGGGAGCTATTACTATACTTTTAACAGACCGAAACTTAAATACTTCATTTTTTGACCCAGCAGGGGGAGGAGATCCTATTTTATATCAACACCTATTT
>MG976088[organism=Agrapocorixia_eurynome] [specimen-voucher=2aCor1] [molecule=DNA] [moletype=genomic] [location=mitochondrion] [gene=cytochrome_oxidase_I]
AACATTATATTTCATCTTTGGAATTTGATCGGGAATAGTAGGAACATCATTAAGATGATTAATTCGAATTGAACTAGGACAACCAGGATCATTCATCGGAGATGATCAAATTTATAACGTAATTGTAACAGCCCACGCATTCATTATAATTTTCTTTATAGTTATACCAATTATAATTGGAGGATTCGGAAACTGATTGGTACCTTTAATAATTGGAGCACCAGATATAGCATTCCCACGAATGAATAATATAAGATTTTGACTATTACCTCCATCCCTAACCCTATTAATTTCAAGAAGATTTGTAAATTCAGGAGCAGGAACAGGATGAACAGTTTATCCTCCTTTATCAAGAAATATTACCCATAGAGGTGCATCAGTTGACCTAGCAATCTTCTCATTACACTTAGCAGGAGTATCATCAATTCTAGGAGCCATCAACTTCATCTCAACAATTATTAATATACGAGCCACAGGGATAACACCTGAACGGACCCCTCTATTCGTGTGGTCTGTAGGAATTACAGCATTATTATTATTACTATCACTACCAGTACTAGCAGGAGCTATTACTATATTATTGACTGACCGAAACTTTAACACCTCATTCTTCGATCCTGCTGGAGGGGGAGATCCAATTTTATATCAACATTTATTT
>MG976089[organism=Necterosoma_penicillatum] [specimen-voucher=2aDyt1] [molecule=DNA] [moletype=genomic] [location=mitochondrion] [gene=cytochrome_oxidase_I]
AACATTATATTTTTTATTCGGAGCATGGGCAGGGATAGTAGGAACTTCCCTTAGTATGTTAATTCGAGCAGAGCTGGGAAACCCGGGATCTCTTATTGGAGATGATCAGATTTATAACGTTATTGTAACAGCTCATGCATTTATTATAATTTTCTTCATAGTTATACCTATTATAATTGGGGGATTTGGAAATTGATTAGTTCCTTTAATATTGGGAGCTCCTGATATGGCCTTTCCTCGAATAAATAATATAAGATTCTGACTACTCCCCCCTTCTCTTTCTCTTTTATTGATAAGCAGAATAGTTGAAAATGGGGCTGGGACAGGATGAACTGTATACCCTCCCCTATCTGCAGGTATTGCTCATAGAGGGGCTTCAGTAGATTTAGCAATTTTTAGTCTTCATTTAGCTGGAATTTCTTCTATTTTAGGAGCTGTAAATTTTATTACTACTATTATTAATATACGATCAGTGGGAATAACCTTCGATCGGATGCCTTTATTTGTCTGATCAGTAGGAATTACAGCCCTCTTACTCTTACTTTCTCTTCCAGTACTAGCAGGAGCAATTACTATACTTTTAACTGATCGAAACTTAAATACATCCTTTTTCGACCCAGCCGGAGGGGGGGATCCTATTTTATATCAACTCTTTTTT
>MG976090[organism=Necterosoma_penicillatum] [specimen-voucher=2aDyt1] [molecule=DNA] [moletype=genomic] [location=mitochondrion] [gene=cytochrome_oxidase_I](2)
GACATTATATTTTTTATTCGGAGCATGGGCGGGGATAGTAGGAACTTCCCTTAGTATATTAATTCGAGCAGAGCTGGGAAACCCGGGATCTCTTATTGGAGATGATCAGATTTATAACGTTATTGTAACAGCTCATGCATTTATTATAATTTTCTTCATAGTTATACCTATTATAATTGGAGGATTCGGAAATTGATTAGTTCCTTTAATATTGGGAGCTCCTGATATAGCCTTTCCTCGAATAAATAATATAAGATTCTGACTACTCCCCCCCTCTCTTTCTCTTTTATTGATAAGCAGAATAGTTGAAAATGGGGCTGGGACAGGGTGAACTGTATACCCTCCCTTATCTGCAGGTATTGCTCATAGAGGAGCTTCAGTAGATTTAGCAATTTTTAGTCTTCATTTAGCGGGAATTTCTTCTATTTTAGGAGCTGTAAATTTTATTACTACTATCATTAATATACGATCAGTGGGGATGACCTTCGATCGGATACCCTTATTTGTCTGATCAGTAGGAATTACAGCCCTCTTACTCTTACTTTCTCTTCCAGTACTAGCGGGAGCAATTACTATGCTTTTATTGGATCGAAATTCAAAAA
>MG976091[organism=Elmidae_sp.] [specimen-voucher=2aElm1_Ex2] [molecule=DNA] [moletype=genomic] [location=mitochondrion] [gene=cytochrome_oxidase_I]
TACATTATACTTCCTTTTTGGGTCCTGATCAGGAATATTAGGAATAGCACTAAGATTATTAATTCGAGCAGAATTAGGAACCCCCGGGGCTCTAATTGGAGACGACCAAATTTATAATGTTATTGTTACTGCACATGCCTTTGTAATAATTTTCTTCATAGTAATGCCTATTATAATTGGAGGATTCGGAAACTGATTAGTTCCCCTAATATTGGGAGCACCAGATATAGCTTTTCCTCGAATAAATAATATAAGATTTTGGCTTCTTCCTCCTTCTTTAACCCTTCTCCTTATAAGAAGAATTGTAGAAAGAGGAGCTGGAACAGGGTGAACTGTTTACCCACCTTTAGCAGCCAATATTGCTCATAGAGGATCTTCTGTAGACCTCGCAATTTTCAGCCTTCATTTAGCTGGAATTTCTTCAATTCTTGGGGCCGTAAATTTTATTACAACAGTAATCAATATACGATCGCCAGGAATAACATTTGACCGAATACCTTTGTTTGTATGATCAGTTGCCATTACTGCTTTATTACTCCTCTTATCCTTACCAGTCCTTGCTGGAGCAATCACTATACTATTAACAGACCGAAATCTAAATACCTCTTTTTTTGACCCCGCAGGAGGTGGAGACCCAATCTTATACCAACACTTATTT
>MG976092[organism=Nousia_sp.] [specimen-voucher=2aLept1] [molecule=DNA] [moletype=genomic] [location=mitochondrion] [gene=cytochrome_oxidase_I]
TACACTTTATTTTATTTTTGGGGCTTGAGCAGGCATAGTAGGAACATCTCTAAGTTTATTAATCCGTGCTGAATTAGGACAACCAGGGTCTCTGATTGGGGATGACCAAATTTATAATGTAATTGTTACTGCCCATGCCTTTATTATAATTTTCTTCATGGTAATACCAATTATAATTGGAGGATTTGGTAATTGACTTGTCCCTTTAATGTTAGGAGCTCCCGACATAGCTTTCCCTCGAATAAATAATATGAGATTCTGGCTATTGCCTCCTTCCCTTACTTTACTATTAGCTAGTAGAATGGTAGAAAGAGGAGCGGGGACAGGATGAACAGTCTACCCTCCACTTTCAGCAGGAATTGCCCATGCAGGAGCCTCAGTAGATTTGGCTATTTTCTCCTTACATTTAGCTGGGGTATCCTCCATTTTAGGGGCTGTGAATTTTATTACTACTACTATTAACATACGGACAAGTGGGATAACCATAGACCGAATTCCTCTATTTGTATGGTCTGTGATCATCACTGCCATTTTACTTCTTTTATCTCTCCCTGTTTTAGCCGGGGCTATTACGATGTTATTAACAGACCGTAATTTAAATACCTCTTTTTTTGACCCTGCGGGAGGTGGGGACCCAATTTTATACCAGCACCTATTT
>MG976093[organism=Simulium_ornatipes] [specimen-voucher=2aSim1] [molecule=DNA] [moletype=genomic] [location=mitochondrion] [gene=cytochrome_oxidase_I]
AACCTTATATTTTATTTTTGGGGCATGAGCAGGAATAGTGGGGACATCCTTAAGTATGCTAATTCGAGCTGAATTAGGACACCCTGGATCTCTTATTGGAGATGATCAAATTTATAATGTAATTGTTACTGCACATGCATTTGTTATAATTTTTTTTATAGTAATACCAATTATAATTGGGGGGTTTGGAAATTGATTAGTGCCTTTAATATTAGGGGCCCCAGATATAGCTTTTCCACGAATAAACAATATAAGATTTTGACTACTACCCCCTTCTTTAACATTATTATTAGCTAGCAGTATAGTTGAAGCAGGGGCAGGAACAGGTTGAACTGTTTACCCTCCTCTTTCTTCAGGAATTGCCCATGCTGGAGCTTCTGTTGATTTAGCAATTTTTTCTTTACACCTCGCCGGGATTTCTTCAATTTTAGGGGCAGTAAATTTTATTACAACAATTATTAACATACGGTCAAATGGAATTACTTTTGATCGAATACCTTTATTTGTGTGATCAGTCGTAATTACTGCAGTACTATTACTTCTTTCACTTCCAGTTTTAGCCGGAGCTATTACTATACTTTTAACTGACCGAAACTTAAA
>MG976094[organism=Paracalliope_sp.] [specimen-voucher=3aAmp1] [molecule=DNA] [moletype=genomic] [location=mitochondrion] [gene=cytochrome_oxidase_I]
CACCCTTTATTTTATTTTAGCCGCATGAGCTAGTATAGTAGGCACTTCTCTAAGAGTTATTATCCGAACAGAATTAAGGGCCCCAGGCAACTTAATCGGAGACGATCAGATTTACAATACCGTAGTAACAGCTCACGCATTCGTTATAATTTTTTTTTTAGTCATACCAGCCATAATTGGTGGTTTTGGTAATTGACTAGTCCCTCTTATACTAGGAAGACCAGATATAGCTTTCCCCCGAATAAACAACATAAGATTCTGACTTTTACCCCCTTCTCTGACCCTATTACTAATAAGAGGCCTAGTAGAAAGAGGGGTGGGCACAGGCTGAACCGTCTACCCGCCTCTTGCTGGCAACATCGCCCATAGTGGAGCCTCAGTAGATCTGGCTATTTTTTCTCTTCATTTAGCAGGAGCCTCCTCTATTTTAGGCGCTATCAATTTTATCTCCACAGTAATTAACATGCGGGCCCCGGCCATGCCAATAGACCAAATCCCATTATTTGTATGGTCTGTATTTATCACAGCCATCTTACTATTATTATCTTTACCTGTTTTAGCCGGTGCAATTACCATACTACTTACAGACCGTAATTTAAACACATCTTTTTTTGACCCATCTGGAGGAGGGGACCCAATTTTATAC
>MG976095[organism=Micronecta_sp.] [specimen-voucher=3aCor1] [molecule=DNA] [moletype=genomic] [location=mitochondrion] [gene=cytochrome_oxidase_I]
TTCATCGGAGACGATCAAATTTATAATGTTATCGTAACAGCCCACGCATTTATTATAATTTTTTTTATAGTTATACCCATTATAATTGGAGGGTTCGGAAACTGACTTGTACCTTTAATAATTGGAGCCCCAGATATAACATTCCCACGAATAAACAACATAAGATTTTGACTCCTACCACCCTCACTTACCTTATTAATTTCTAGAAGAATCGTTGAAAGAGGGGCAGGAACAGGCTGAACAGTTTACCCCCCTCTTTCAAGAAATTTAGCCCATAGAGGAGCATCAGTAGATTTAGCTATTTTTTCACTACACTTAGCAGGTGTATCATCAATTCTAGGAGCAGTAAATTTTATTTCAACAATCATTAATATACGAACAACAGGAATGACCCCAGAACGGCTACCTTTATTTGTTTGATCCGTAGGAATCACAGCGCTACTACTCTTGTTATCATTACCAGTTTTAGCAGGAGCGATTACTATACTATTAACTGATCGTAACATCAACACATCATTCTTCGACCCAGCTGGAGGAGGAGACCCTATTCTATACCAACACCTATTT
>MG976096[organism=Dinotoperla_thwaites] [specimen-voucher=3aGrip1] [molecule=DNA] [moletype=genomic] [location=mitochondrion] [gene=cytochrome_oxidase_I]
AACTCTATACTTCATTTTTGGTGCATGATCAGGAATGGTTGGAACAGCACTAAGACTACTAATTCGAGCAGAACTTGGTCAGCCCGGATCATTAATTGGAGACGATCAAATTTACAATGTAATCGTAACCGCCCATGCTTTTGTAATAATTTTCTTTATGGTTATACCTATTATAATTGGGGGGTTTGGAAATTGACTAGTTCCTCTAATACTAGGGGCACCAGATATGGCATTCCCGCGAATAAATAACATAAGTTTCTGATTATTACCTCCTTCTTTAACCCTATTATTAACTAGAAGACTAGTAGAAAGTGGTGCGGGTACGGGTTGAACTGTGTATCCCCCCTTATCGGCTGGAATTGCTCATGCTGGGGCCTCAGTTGATTTAGCTATTTTCTCTCTTCACTTAGCTGGTGTATCCTCAATTCTAGGGGCAGTAAATTTTATTACTACTGTCATTAACATGCGATCAAGTGGAATAACTTTAGACCGAATACCTCTTTTTGTTTGGGCAGTAGCAATTACCGCTCTTCTATTATTACTTAGTTTACCGGTATTAGCAGGAGCTATTACCATACTTCTAACAGATCGAAATTTAAATACATCTTTTTTCGATCCAGCTGGAGGTGGGGACCCAATTTTATACCAACACTTATTT
>MG976097[organism=Ethochorema_turbidum] [specimen-voucher=3aHydr1] [molecule=DNA] [moletype=genomic] [location=mitochondrion] [gene=cytochrome_oxidase_I]
AACTTTATATTTTATTTTTGGTATATGAGCCGGAATATTAGGATCTTCTTTAAGAATTCTTATTCGAATAGAATTAGGAACTCCTGGATCCTTAATTGGCAACGACCAAATTTATAATGTAATTGTTACTGCTCATGCTTTTATTATAATTTTCTTTATAGTAATACCAATCATAATTGGGGGATTTGGAAACTGATTAGTCCCTCTAATATTAGGAGCCCCTGATATAGCATTTCCACGGATAAATAATATAAGTTTTTGAATACTCCCCCCTTCTCTTTTACTTTTAGTTAGAAGAAGATTAGTTGAAAATGGAGCAGGAACAGGATGAACAGTTTACCCCCCTCTATCTTCAAATACAGCCCATGCCGGAGGATCCGTAGATTTAGCAATTTTTTCTCTTCATTTAGCAGGAATTAGTTCTATTTTAGGAGCTGTAAATTTTATTTCAACTATTATTAATATACGATCCAAAGGAATTAACTTTGATCGAATACCTTTATTTGTATGATCAGTAGGAATTACTGCCCTTCTTCTTCTTCTATCATTACCAGTATTAGCCGGAGCTATTACTATACTTCTATCAGATCGAAATTTAAATACATCCTTTTTTGATCCCTCAGGAGGAGGAGACCCAATCTTATATCAACATTTATTT
>MG976098[organism=Cladotanytarsus_australomancus] [specimen-voucher=3apg] [molecule=DNA] [moletype=genomic] [location=mitochondrion] [gene=cytochrome_oxidase_I]
AACACTTTATTTTATTTTTGGGGCCTGATCTGGTATAGTAGGGACTTCTTTAAGTATATTGATTCGTGCAGAATTAGGACACCCGGGTACATTAATTGGAGATGATCAAATTTATAATGTAATTGTTACAGCTCATGCTTTTATTATAATTTTTTTTATAGTTATACCTATTCTAATTGGAGGGTTTGGAAATTGATTACTTCCATTAATATTAGGAGCTCCCGATATAGCTTTTCCTCGAATAAATAATATAAGTTTTTGATTACTACCTCCCTCATTATCATTACTTCTTTCTAGTTCAATTGTAGAAAATGGAGCAGGAACAGGGTGAACTGTTTATCCTCCTCTTTCTTCTAATATTGCTCACAGAGGGGCTTCTGTAGACCTAGCAATTTTTTCATTACATTTAGCAGGTATCTCTTCAATTTTAGGGTCAGTAAATTTTATTACAACAGCTATTAACATACGTAGAAATGGGATTACTTTAGACCGAATACCTTTATTTGTATGATCAGTAGTAATTACAACTATTCTTTTACTTTTATCTTTACCTGTGCTAGCGGGAGCTATTACTATACTTTTAACAGACCGAAACTTAAATACTTCATTTTTTGACCCAGCAGGGGGAGGAGATCCTATTTTATATCAACACCTATTT
>MG976099[organism=Physa_acuta] [specimen-voucher=3aPhy1] [molecule=DNA] [moletype=genomic] [location=mitochondrion] [gene=cytochrome_oxidase_I]
AACATTGTATTTAATTTTTGGGATTTGGTGTGGCTTGGTCGGTACAGGCTTAAGCTTGTTAATTCGTTTGGAATTAGGAACATCTCTGGTACTATTGGATGAACATTTTTATAATGTAATCGTTACAGCACATGCTTTTGTAATGATTTTTTTTATAGTTATACCTATAATAATTGGAGGCTTTGGGAATTGAATAGTACCTATATTAATTGGTGCTCCCGATATAAGCTTTCCTCGAATAAATAATATAAGATTTTGACTTTTACCCCCTTCATTTATCTTATTATTATGTAGGTCTATAGTTGAGGGTGGGGTAGGAACTGGGTGAACTGTTTATCCTCCACTATCAGGACCTGTAGCTCACTCTGGTTCATCAGTAGATCTTGCTATTTTCTCATTACACTTAGCTGGGTTATCATCTATTTTAGGTGCTATTAATTTTATTACTACAATTTTTAATATACGTTCTCCTGGTATTACACTGGAACGAATAAGTTTATTTGTTTGATCAGTGTTAATTACTGCATTTTTATTATTATTGTCATTGCCTGTTTTAGCGGGGGCTATTACTATACTATTAACTGATCGAAATTTTAATACTAGGTTCTTTGATCCAAGAGGGGGGGGAGACCCTATTCTATATCAACATCTATTT
>MG976100[organism=Hydrachnidiae_sp.] [specimen-voucher=Acar4] [molecule=DNA] [moletype=genomic] [location=mitochondrion] [gene=cytochrome_oxidase_I]
TTTCGGATTTTGATCCGGAATAGTGGAGCAAGGTTTAGAACTTTTATTTCGTTTAGAGCTTGGACAACCAGGACCCCTCCTAGGGAACGATCAAATCAATAATACAATTGTAACGGCCCACGCTTTCATTATAATTTTTTTTATGGTAATACCCATAATAATCGGAGGTTTCGGGAATTGATTAATTCCTTTGATACTAAGAGCTCCAGATATAGCTTTTCCCCGAATAAACAACATAAGATTTTGACTTCTTCCTCCAGCCTTAATTTTATTATTAACAGGATCATTAACTTCCATAGGAGCAGGGACAGGCTGAACAGTTTATCCACCTCTTTCAGGAAACTTAGCACACGCCGGATCATCAGTAGACCTTTCAATTTTCTCTCTTCATTTAGCCGGAATCTCCTCAATTCTAGGAGCTATTAACTTTATAGTTACGATTCTAAATATAAAACCAAAACACATAAAAACTGACCAAATACCATTATTTGTATGATCGATTTTTATTACAACCATTCTTCTTCTTCTTTCACTACCTGTCTTAGCAGGTGCCATCACTATATTATTAACCGACCGAAACTTTAACACATCATTCTTCGATCCTGCAGGAGGCGGAGACCCAATTTTATATCAACATTTATTT
>MG976101[organism=Dendrodrilus_rubidus] [specimen-voucher=Acar5] [molecule=DNA] [moletype=genomic] [location=mitochondrion] [gene=cytochrome_oxidase_I]
AACACTATACTTCATTTTAGGCGTCTGAGCTGGCATAGTAGGCGCTGGAATAAGACTTCTAATTCGAATTGAACTAAGTCAGCCGGGAGCCTTTCTAGGAAGAGATCAACTCTATAATACAATTGTAACAGCCCATGCATTTGTAATAATCTTTTTTCTAGTTATGCCCGTATTTATTGGGGGGTTTGGAAATTGACTTCTCCCTTTAATACTAGGTGCTCCTGATATAGCATTCCCCCGTCTAAATAACATAAGATTTTGACTACTTCCCCCTGCACTAATTCTCTTAGTATCTTCTGCTGCAGTAGAAAAGGGGGCTGGGACTGGCTGAACTGTTTACCCCCCCTTATCCAGAAACATTGCGCATGCTGGACCCTCTGTAGATCTAGCAATTTTCTCCCTTCATTTAGCTGGGGCATCCTCAATTCTCGGTGCCATTAACTTTATTACAACAGTTATTAATATACGATGAAGGGGCCTACGTCTAGAACGTATTCCCTTATTTGTATGAGCAGTACTAATTACTGTGGTGTTACTTCTTCTATCTTTACCAGTTCTTGCTGGCGCAATTACTATACTTCTTACAGACCGAAACCTAAACACCTCATTCTTTGATCCTGCAGGGGGTGGAGACCCAATTCTGTACCAACATTTATTC
>MG976102[organism=Cyta_sp.] [specimen-voucher=Acar6] [molecule=DNA] [moletype=genomic] [location=mitochondrion] [gene=cytochrome_oxidase_I]
ATCATTATATTTTTTATTTGGAGCCTGAGCAGCTTTTCTTGGAACATCTTTAAGAGTTTTAATTCGTTTAGAATTAACAAAACCTGGGTCAATAATAGAAAATGACCAAATTTATAATACTATTGTAACTTCTCATGCATTTGTAATAATCTTTTTCATAGTTATACCAATTATAATTGGAGGATTTGGTAATTGATTAATCCCCCTAATAATTGGATCACCAGATATGGCATTCCCACGAATAAATAATATAAGATTTTGACTTCTACCACCTTCCTTATCTCTTCTAATCTTATCAACTTTTTCTGATAGTGGAGCAGGAACAGGATGAACTGTCTACCCTCCCTTATCAATCAATTCTTATCACACAGGATCATCAGTAGATTTAACAATCTTTTCTTTACATTTAGCAGGTGTTTCATCAATTCTTGGAGCAATTAATTTCATTACTACCATTATTAGTATACGAACACCAAAAATATCATTTGAACGTATCCCACTATTTGTATGATCTGTCTTTATTACTGTAATTTTATTGCTATTAGCTCTTCCAGTTCTAGCAGGTGCTATCACTATACTTTTAACAGATCGAAATTTTAATACATCTTTTTTCGATCCAATAGGAGGAGGAGATCCTATTCTTTACCAACATTTATTT
>MG976103[organism=Coloburiscoides_sp.] [specimen-voucher=ALL_Tric1] [molecule=DNA] [moletype=genomic] [location=mitochondrion] [gene=cytochrome_oxidase_I]
AACTTTATATTTTATTTTTGGAGCATGGGCTGGAATAGTAGGAACTTCTTTAAGTTTATTGATTCGGGCAGAGTTAGGACAACCTGGGTCTTTAATTGGAGATGATCAGATTTATAATGTAATTGTAACAGCTCATGCATTCGTTATAATTTTCTTCATGGTAATACCAATTATAATTGGTGGATTTGGGAATTGATTAGTTCCTTTAATATTAGGAGCTCCTGATATGGCTTTCCCACGAATAAATAATATAAGATTTTGACTTTTACCTCCGGCACTTACATTATTACTAGCTAGTAGAATAGTAGAAAGAGGGGCAGGAACAGGATGAACAGTTTATCCTCCACTTTCAGCTGGAATTGCTCATGCTGGGGCTTCAGTTGATTTAGCTATTTTCTCTTTACATTTAGCAGGGGTATCCTCAATTCTAGGAGCAGTAAATTTTATTACTACTACCATTAATATACGGACAAGAGGTATAACTATAGATCGGATTCCTTTATTTGTTTGGTCTGTTTTAATTACTGCTATTTTACTTTTATTATCTTTGCCCGTTTTGGCTGGAGCTATTACTATACTTTTAACAGATCGAAACTTAAATACATCTTTTTTTGATCCAGCTGGAGGAGGTGACCCTATTTTATACCAACATTTATTT
>MG976104[organism=Austrochiltonia_subtenuis] [specimen-voucher=Amp1] [molecule=DNA] [moletype=genomic] [location=mitochondrion] [gene=cytochrome_oxidase_I]
AACTTTATATTTTATTTTAGGTGCTTGGGCGAGAGCTGTAGGTACTTCTCTTAGAGTAATTATTCGATCTGAGTTAAGTGCCCCAGGAAATTTAATTGGAGATGACCAAATTTATAATGTTATAGTAACAGCTCATGCCTTTGTTATAATTTTTTTTATAGTAATGCCAGTTATGATCGGAGGATTTGGTAATTGGTTAGTCCCTTTGATACTAGGTAGTCCTGATATGGCGTTTCCTCGTATAAACAATATGAGGTTTTGACTTTTACCCCCTTCTTTAACTTTATTGTTAATAAGAGGGTTAGTAGAAAGTGGAGTTGGGACCGGTTGAACTGTTTATCCTCCTTTGGCAGGTGGGTCTGCACATAGAGGGGGAGCTGTAGATTTGGCTATTTTCTCTTTACACCTAGCTGGAGCTTCTTCCATTCTAGGGGCTATTAATTTTATTTCGACTATTTTAAATATACGAGCTCCTAAGATAATAATAGACCAAATACCTTTATTTGTCTGGTCTGTGTTTATTACTGCTATTTTATTGTTATTATCTTTACCTGTTTTAGCTGGAGCTATTACTATACTGTTGACTGACCGTAATTTAAACACTTCTTTTTTTGACCCAAGGGGTGGAGGGGACCCTATTTTATACCAACATCTATTT
>MG976105[organism=Austrochiltonia_subtenuis] [specimen-voucher=Amp1] [molecule=DNA] [moletype=genomic] [location=mitochondrion] [gene=cytochrome_oxidase_I]
AACTTTATATTTTATTTTAGGTGCTTGGGCGAGAGCTGTAGGTACTTCTCTTAGAGTAATTATTCGATCTGAGTTAAGTGCCCCAGGAAATTTAATTGGAGATGACCAAATTTATAATGTTATAGTAACAGCTCATGCCTTTGTTATAATTTTTTTTATAGTAATGCCAGTTATGATCGGAGGATTTGGTAATTGGTTAGTCCCTTTGATACTAGGTAGTCCTGATATGGCGTTTCCTCGTATAAACAATATGAGGTTTTGACTTTTACCCCCTTCTTTAACTTTATTGTTAATAAGAGGGTTAGTAGAAAGTGGAGTTGGGACCGGTTGAACTGTTTATCCTCCTTTGGCAGGTGGGTCTGCACATAGAGGGGGAGCTGTAGATTTGGCTATTTTCTCTTTACACCTAGCTGGAGCTTCTTCCATTCTAGGGGCTATTAATTTTATTTCGACTATTTTAAATATACGAGCTCCTAAGATAATAATAGACCAAATACCTTTATTTGTCTGGTCTGTGTTTATTACTGCTATTTTATTGTTATTATCTTTACCTGTTTTAGCTGGAGCTATTACTATACTGTTGACTGACCGTAATTTAAACACTTCTTTTTTTGACCCAAGGGGTGGAGGGGACCCTATTTTATACCAACATCTATTT
>MG976106[organism=Paracalliope_sp.] [specimen-voucher=Amp3] [molecule=DNA] [moletype=genomic] [location=mitochondrion] [gene=cytochrome_oxidase_I]
CACCCTTTATTTTATTTTAGCCGCATGAGCTAGTATAGTAGGCACTTCTCTAAGAGTTATTATCCGAACAGAATTAAGGGCCCCAGGCAACTTAATCGGAGACGATCAGATTTACAATACCGTAGTAACAGCTCACGCATTCGTTATAATTTTTTTTTTAGTCATACCAGCCATAATTGGTGGTTTTGGTAATTGACTAGTCCCTCTTATACTAGGAAGACCAGATATAGCTTTCCCCCGAATAAACAACATAAGATTCTGACTTTTACCCCCTTCTCTGACCCTATTACTAATAAGAGGCCTAGTAGAAAGAGGGGTGGGCACAGGCTGAACCGTCTACCCGCCTCTTGCTGGCAACATCGCCCATAGTGGAGCCTCAGTAGATCTGGCTATTTTTTCTCTTCATTTAGCAGGAGCCTCCTCTATTTTAGGCGCTATCAATTTTATCTCCACAGTAATTAACATGCGGGCCCCGGCCATGCCAATAGACCAAATCCCATTATTTGTATGGTCTGTATTTATCACAGCCATCTTACTATTATTATCTTTACCTGTTTTAGCCGGTGCAATTACCATACTACTTACAGACCGTAATTTAAACACATCTTTTTTTGACCCATCTGGAGGAGGGGACCCAATTTTATA
>MG976107[organism=Paracalliope_sp.] [specimen-voucher=Amp3] [molecule=DNA] [moletype=genomic] [location=mitochondrion] [gene=cytochrome_oxidase_I]
CACCCTTTATTTTATTTTAGCCGCATGAGCTAGTATAGTAGGCACTTCTCTAAGAGTTATTATCCGAACAGAATTAAGGGCCCCAGGCAACTTAATCGGAGACGATCAGATTTACAATACCGTAGTAACAGCTCACGCATTCGTTATAATTTTTTTTTTAGTCATACCAGCCATAATTGGTGGTTTTGGTAATTGACTAGTCCCTCTTATACTAGGAAGACCAGATATAGCTTTCCCCCGAATAAACAACATAAGATTCTGACTTTTACCCCCTTCTCTGACCCTATTACTAATAAGAGGCCTAGTAGAAAGAGGGGTGGGCACAGGCTGAACCGTCTACCCGCCTCTTGCTGGCAACATCGCCCATAGTGGAGCCTCAGTAGATCTGGCTATTTTTTCTCTTCATTTAGCAGGAGCCTCCTCTATTTTAGGCGCTATCAATTTTATCTCCACAGTAATTAACATGCGGGCCCCGGCCATGCCAATAGACCAAATCCCATTATTTGTATGGTCTGTATTTATCACAGCCATCTTACTATTATTATCTTTACCTGTTTTAGCCGGTGCAATTACCATACTACTTACAGACCGTAATTTAAACACATCTTTTTTTGACCCATCTGGAGGAGGGGACCCAATTTTATA
>MG976108[organism=Offadens_sp.] [specimen-voucher=Bae1] [molecule=DNA] [moletype=genomic] [location=mitochondrion] [gene=cytochrome_oxidase_I]
TACTCTCTATTTTATTTTCGGTGCTTGGTCAGGTATGGTGGGGACTTCTCTTAGTCTATTAATTCGAGCGGAGCTAGGTAACCCAGGGTCTCTGATTGGTGACGATCAAATCTATAACGTAATTGTTACTGCTCATGCTTTTATTATAATTTTTTTTATGGTAATGCCTATTATGATTGGGGGTTTTGGTAATTGGTTAGTCCCTTTGATGCTGGGGGCCCCTGATATGGCATTCCCTCGTATAAATAATATGAGTTTTTGGATATTACCTCCTTCGTTGACTCTTTTGGTGTCTAGAAGCTTAGTTGATGTAGGGGCTGGTACTGGATGGACTGTGTACCCTCCTTTAGCTGCTAATATTGCTCATGGCGGGGCCTCTGTGGATTTTGCTATTTTTTCTTTGCACCTAGCAGGGATCTCATCTATTTTGGGGGCTGTTAATTTTATTACTACTGTAATCAATATGCGTAGTCCAGGCATGACTTTAGATCGAATCCCCCTGTTTGTGTGGTCTGTTGTTATCACTGCAATTCTTTTGTTATTGTCCTTGCCTGTTCTTGCGGGTGCCATTACTATGCTTCTAACGGATCGTAATTTAAATACTTCTTTTTTTGACCCCGCAGGGGGTGGCGACCCCATTTTGTACCAACATTTATTT
>MG976109[organism=Offadens_sp.] [specimen-voucher=Bae1_Ex2] [molecule=DNA] [moletype=genomic] [location=mitochondrion] [gene=cytochrome_oxidase_I]
TACTCTCTATTTTATTTTCGGTGCTTGGTCAGGTATGGTGGGGACTTCTCTTAGTCTATTAATTCGAGCGGAGCTAGGTAACCCAGGGTCTCTGATTGGTGACGATCAAATCTATAACGTAATTGTTACTGCTCATGCTTTTATTATAATTTTTTTTATGGTAATGCCTATTATGATTGGGGGTTTTGGTAATTGGTTAGTCCCTTTGATGCTGGGGGCCCCTGATATGGCATTCCCTCGTATAAATAATATGAGTTTTTGGATATTACCTCCTTCGTTGACTCTTTTGGTGTCTAGAAGCTTAGTTGATGTAGGGGCTGGTACTGGATGGACTGTGTACCCTCCTTTAGCTGCTAATATTGCTCATGGCGGGGCCTCTGTGGATTTTGCTATTTTTTCTTTGCACCTAGCAGGGATCTCATCTATTTTGGGGGCTGTTAATTTTATTACTACTGTAATCAATATGCGTAGTCCAGGCATGACTTTAGATCGAATCCCCCTGTTTGTGTGGTCTGTTGTTATCACTGCAATTCTTTTGTTATTGTCCTTGCCTGTTCTTGCGGGTGCCATTACTATGCTTCTAACGGATCGTAATTTAAATACTTCTTTTTTTGACCCCGCAGGGGGTGGCGACCCCATTTTGTACCAACATTTATTT
>MG976110[organism=Baetidae_sp.] [specimen-voucher=Baet1] [molecule=DNA] [moletype=genomic] [location=mitochondrion] [gene=cytochrome_oxidase_I]
TACCCTCTATTTTATTTTTGGGGCTTGGTCGGGCATAGTTGGTACGTCACTTAGACTGTTAATTCGAGCTGAATTGGGGAACCCTGGCTCTTTGATTGGGGACGATCAAATTTATAATGTTATTGTCACAGCTCATGCTTTTATCATAATTTTTTTTATAGTGATACCAATTATAATTGGGGGATTTGGAAATTGGCTGGTACCCTTAATGTTAGGTGCTCCTGATATGGCTTTCCCTCGAATGAACAATATAAGATTTTGGATGCTCCCCCCATCTCTAACCCTACTAGTATCTAGAAGCTTAGTTGACGTAGGGGCAGGGACAGGATGGACTGTGTACCCTCCTCTGGCTGCTAATATTGCGCATGGGGGTGCTTCAGTAGATTTTGCAATTTTTTCACTTCATTTGGCCGGGATCTCATCTATTCTGGGGGCTGTCAATTTTATTACCACGGTGATTAATATACGCAGTCCTGGAATGACTTTAGACCGTATTCCTTTATTTGTTTGGTCGGTAGTAATTACAGCGGTGTTGCTATTGCTTTCTCTGCCGGTACTTGCGGGGGCAATTACCATACTTTTGACTGATCGTAATTTAAATACTTCCTTTTTTGACCCAGCAGGAGGTGGGGATCCAATTTTATATCAGCACTTGTTT
>MG976111[organism=Baetidae_sp.] [specimen-voucher=Baet1] [molecule=DNA] [moletype=genomic] [location=mitochondrion] [gene=cytochrome_oxidase_I]
TACCCTCTATTTTATTTTTGGGGCTTGGTCGGGCATAGTTGGTACGTCACTTAGACTGTTAATTCGAGCTGAATTGGGGAACCCTGGCTCTTTGATTGGGGACGATCAAATTTATAATGTTATTGTCACAGCTCATGCTTTTATCATAATTTTTTTTATAGTGATACCAATTATAATTGGGGGATTTGGAAATTGGCTGGTACCCTTAATGTTAGGTGCTCCTGATATGGCTTTCCCTCGAATGAACAATATAAGATTTTGGATGCTCCCCCCATCTCTAACCCTACTAGTATCTAGAAGCTTAGTTGACGTAGGGGCAGGGACAGGATGGACTGTGTACCCTCCTCTGGCTGCTAATATTGCGCATGGGGGTGCTTCAGTAGATTTTGCAATTTTTTCACTTCATTTGGCCGGGATCTCATCTATTCTGGGGGCTGTCAATTTTATTACCACGGTGATTAATATACGCAGTCCTGGAATGACTTTAGACCGTATTCCTTTATTTGTTTGGTCGGTAGTAATTACAGCGGTGTTGCTATTGCTTTCTCTGCCGGTACTTGCGGGGGCAATTACCATACTTTTGACTGATCGTAATTTAAATACTTCCTTTTTTGACCCAGCAGGAGGTGGGGATCCAATTTTATATCAACACTTGTTT
>MG976112[organism=Notalina_spira] [specimen-voucher=Cad2] [molecule=DNA] [moletype=genomic] [location=mitochondrion] [gene=cytochrome_oxidase_I]
TACTTTATATTTTATTTTTGGTATTTGAAGAGGAATACTAGGAATTTCTTTAAGTTTATTGATTCGACTTGAATTAAGAACTCCAGGATCTTTAATTAAAAACGATCAAATTTATAATGTATTAGTTACTGCTCACGCTTTTATTATAATTTTCTTTATGGTAATACCTATTATAATTGGAGGATTTGGCAATTGACTAGTCCCTTTAATACTAGGAGCCCCAGATATAGCATTTCCCCGAATAAATAATATAAGATTTTGATTTCTACCCCCCTCTCTAAATTTACTCCTTTTAAGAAGAATGGTAGAAAATGGAACTGGGACCGGATGAACAGTGTACCCCCCTCTTTCAAGAAATTTAGCACATACAGGAAGATCTGTTGATTTATCAATTTTCTCACTTCATATAGCAGGAATTTCTTCAATTTTAGGAGCCATTAACTTTATTACTACTTGTATTAATATAAAATCTAAAACCCTATCATTTGAGCAATTACCACTATTTGTATGATCTGTTGCAATTACAGCTCTTTTATTATTATTATCACTTCCCGTATTAGCAGGAGCTATTACCATGCTTTTAACAGACCGAAATTTAAATACCTCATTTTTTAACCCTAATGGAGGAGGAGATCCAATTTTATACCAACACTTATTT
>MG976113[organism=Notalina_spira] [specimen-voucher=Cad2] [molecule=DNA] [moletype=genomic] [location=mitochondrion] [gene=cytochrome_oxidase_I]
TACTTTATATTTTATTTTTGGTATTTGAAGAGGAATACTAGGAATTTCTTTAAGTTTATTGATTCGACTTGAATTAAGAACTCCAGGATCTTTAATTAAAAACGATCAAATTTATAATGTATTAGTTACTGCTCACGCTTTTATTATAATTTTCTTTATGGTAATACCTATTATAATTGGAGGATTTGGCAATTGACTAGTCCCTTTAATACTAGGAGCCCCAGATATAGCATTTCCCCGAATAAATAATATAAGATTTTGATTTCTACCCCCCTCTCTAAATTTACTCCTTTTAAGAAGAATGGTAGAAAATGGAACTGGGACCGGATGAACAGTGTACCCCCCTCTTTCAAGAAATTTAGCACATACAGGAAGATCTGTTGATTTATCAATTTTCTCACTTCATATAGCAGGAATTTCTTCAATTTTAGGAGCCATTAACTTTATTACTACTTGTATTAATATAAAATCTAAAACCCTATCATTTGAGCAATTACCACTATTTGTATGATCTGTTGCAATTACAGCTCTTTTATTATTATTATCACTTCCCGTATTAGCAGGAGCTATTACCATGCTTTTAACAGACCGAAATTTAAATACCTCATTTTTTAACCCTAATGGAGGAGGAGATCCAATTTTATACCAACACTTATTT
>MG976114[organism=Physa_acuta] [specimen-voucher=ethPhy1] [molecule=DNA] [moletype=genomic] [location=mitochondrion] [gene=cytochrome_oxidase_I]
AACATTATATTTAATTTTTGGGATCTGGTGTGGATTGGTCGGTACAGGTTTAAGCTTGTTAATTCGTTTGGAATTAGGAACATCTCTTGTACTGTTGGATGAACATTTTTATAATGTAATTGTTACAGCACATGCTTTTGTAATGATTTTTTTTATAGTTATACCTATAATAATTGGAGGGTTTGGGAATTGAATAGTACCTATATTAATTGGTGCTCCCGATATAAGATTTCCTCGAATAAATAATATAAGATTTTGACTTTTACCACCTTCATTTATCTTATTATTATGTAGGTCTATAGTTGAGGGTGGAGTTGGAACTGGGTGAACTGTTTACCCCCCTCTATCAGGACCTGTAGCTCACTCTGGTTCATCAGTAGATCTTGCTATTTTCTCATTACACTTAGCTGGGTTATCATCTATTCTAGGTGCTATTAATTTTATTACTACCATTTTTAATATACGTTCACCTGGTATTACACTGGAACGAATAAGCTTATTTGTTTGATCGGTGTTAATTACTGCATTTTTATTATTATTGTCATTGCCTGTTTTAGCAGGGGCTATTACTATACTATTAACTGATCGAAATTTTAATACTAGGTTCTTTGATCCAAGAGGGGGGGGAGACCCTATTTTATATCAACATCTATTT
>MG976115[organism=Elmidae_sp.] [specimen-voucher=Coe1] [molecule=DNA] [moletype=genomic] [location=mitochondrion] [gene=cytochrome_oxidase_I]
AACACTTTATTTTATCCTGGGTTCCTGATCAGGAATACTTGGTATAGCACTTAGCCTACTAATTCGAGCTGAATTAGGAACCCCTGGCTCCTTAATTGGAGACGATCAAATTTACAATGTAGTTGTTACAGCTCATGCATTCGTTATAATCTTCTTCATAGTTATACCTATCATAATTGGAGGATTTGGAAACTGACTAGTCCCCTTAATATTGGGAGCCCCAGATATAGCATTTCCACGAATAAACAACATAAGATTCTGATTACTACCTCCGTCCCTAACCTTTTTACTAATAAGAAGGCTAGTAGAAAGAGGAGTCGGAACAGGATGAACTGTTTACCCACCATTAGCCGCAAATGTAGCCCATAGAGGTTCTTCTGTTGACCTAGCCATTTTTAGATTACACCTAGCTGGAATCTCATCTATTCTAGGAGCAGTTAATTTTATTACTACTGTCATTAATATGCGATCACCAGGAATAACATTTGACCGAATACCCTTATTTGTTTGATCAGTAGCCATCACAGCACTATTACTATTATTATCCCTACCTGTTCTTGCAGGAGCAATTACTATACTATTAACAGATCGAAATTTAAACACTTCTTTTTTTGACCCAGCAGGGGGAGGGGACCCCATTCTTTACCAACATCTATTT
>MG976116[organism=Elmidae_sp.] [specimen-voucher=Coe1] [molecule=DNA] [moletype=genomic] [location=mitochondrion] [gene=cytochrome_oxidase_I]
AACACTTTATTTTATCCTGGGTTCCTGATCAGGAATACTTGGTATAGCACTTAGCCTACTAATTCGAGCTGAATTAGGAACCCCTGGCTCCTTAATTGGAGACGATCAAATTTACAATGTAGTTGTTACAGCTCATGCATTCGTTATAATCTTCTTCATAGTTATACCTATCATAATTGGAGGATTTGGAAACTGACTAGTCCCCTTAATATTGGGAGCCCCAGATATAGCATTTCCACGAATAAACAACATAAGATTCTGATTACTACCTCCGTCCCTAACCTTTTTACTAATAAGAAGGCTAGTAGAAAGAGGAGTCGGAACAGGATGAACTGTTTACCCACCATTAGCCGCAAATGTAGCCCATAGAGGTTCTTCTGTTGACCTAGCCATTTTTAGATTACACCTAGCTGGAATCTCATCTATTCTAGGAGCAGTTAATTTTATTACTACTGTCATTAATATGCGATCACCAGGAATAACATTTGACCGAATACCCTTATTTGTTTGATCAGTAGCCATCACAGCACTATTACTATTATTATCCCTACCTGTTCTTGCAGGAGCAATTACTATACTATTAACAGATCGAAATTTAAACACTTCTTTTTTTGACCCAGCAGGGGGAGGGGACCCCATTCTTTACCAACATCTATTT
>MG976117[organism=Ischnura_heterosticta] [specimen-voucher=Coen1] [molecule=DNA] [moletype=genomic] [location=mitochondrion] [gene=cytochrome_oxidase_I]
AACCCTATATTTAATGTTTGGAGCATGAGCAGGAATAGTAGGGACTGCTTTAAGAATATTAATTCGAGTTGAACTAGGACAACCTGGATCTCTAATTGGAGATGACCAAATTTATAATGTAGTAGTAACCGCACATGCATTTGTAATAATTTTTTTTATAGTAATACCTATTATAATTGGTGGATTTGGAAATTGATTGGTACCTTTAATATTAGGAGCACCAGATATAGCTTTCCCCCGATTAAATAATATAAGATTTTGACTTTTACCTCCCTCATTAACTTTACTTCTAGCAAGTAGTTTAGTAGAAAGAGGAGCAGGGACTGGATGAACAGTATATCCTCCATTAGCAGGAGTAATTGCTCATGCTGGGGCATCCGTTGACTTAACTATTTTTTCATTACACTTGGCAGGAGTCTCCTCAATTTTAGGAGCAATTAATTTTATTACCACTACAATTAATATAAAATCTCCTGGGATAAATATAGACCAACTACCTCTATTCGTCTGAGCTGTAGTTATTACAGCAGTGTTACTTTTATTATCATTACCAGTATTAGCTGGTGCTATTACTATATTACTGACAGATCGTAATATCAATACATCATTTTTTGACCCTGCGGGGGGAGGAGACCCCATTTTATATCAACATTTATTT
>MG976118[organism=Ischnura_heterosticta] [specimen-voucher=Coen1] [molecule=DNA] [moletype=genomic] [location=mitochondrion] [gene=cytochrome_oxidase_I]
AACCCTATATTTAATGTTTGGAGCATGAGCAGGAATAGTAGGGACTGCTTTAAGAATATTAATTCGAGTTGAACTAGGACAACCTGGATCTCTAATTGGAGATGACCAAATTTATAATGTAGTAGTAACCGCACATGCATTTGTAATAATTTTTTTTATAGTAATACCTATTATAATTGGTGGATTTGGAAATTGATTGGTACCTTTAATATTAGGAGCACCAGATATAGCTTTCCCCCGATTAAATAATATAAGATTTTGACTTTTACCTCCCTCATTAACTTTACTTCTAGCAAGTAGTTTAGTAGAAAGAGGAGCAGGGACTGGATGAACAGTATATCCTCCATTAGCAGGAGTAATTGCTCATGCTGGGGCATCCGTTGACTTAACTATTTTTTCATTACACTTGGCAGGAGTCTCCTCAATTTTAGGAGCAATTAATTTTATTACCACTACAATTAATATAAAATCTCCTGGGATAAATATAGACCAACTACCTCTATTCGTCTGAGCTGTAGTTATTACAGCAGTGTTACTTTTATTATCATTACCAGTATTAGCTGGTGCTATTACTATATTACTGACAGATCGTAATATCAATACATCATTTTTTGACCCTGCGGGGGGAGGAGACCCCATTTTATATCAACATTTATTT
>MG976119[organism=Sigara_sp.] [specimen-voucher=Cori1_Ex1] [molecule=DNA] [moletype=genomic] [location=mitochondrion] [gene=cytochrome_oxidase_I]
AACATTATATTTTATTTTCGGTATTTGATCTGGTATAGTAGGAACGTCATTAAGATGATTAATTCGAATTGAATTAGGACAACCAGGATCATTTATTGGAGATGATCAAATCTATAATGTAATTGTAACTGCCCACGCATTTATTATAATTTTCTTTATAGTTATACCAATTATAATTGGAGGATTTGGAAATTGATTAGTACCTTTAATAATTGGAGCCCCTGACATAGCATTCCCCCGAATAAATAACATAAGTTTTTGATTATTACCCCCGTCTTTAACTTTATTATTATCTAGCAGCTTCGTCAATTCAGGAGCAGGAACAGGATGAACAGTATATCCACCTCTATCAAGAAATTTAACACATAGAGGAGCATCAGTAGACCTAGCAATCTTCTCCCTTCACTTAGCAGGTGTATCATCAATTCTAGGTGCTATTAATTTTATCTCAACTATTATTAATATACGAGTAATAGGAATAACTCCTGAACGAACTCCACTTTTTGTATGATCTGTTGGTATTACTGCTCTATTATTATTATTATCATTACCAGTATTAGCTGGAGCTATTACTATATTATTAACAGACCGTAATTTTAATACTTCATTCTTCGACCCAGCTGGTGGGGGAGATCCAATTTTATATCAACACTTATTT
>MG976120[organism=Sigara_sp.] [specimen-voucher=Cori1_Ex2] [molecule=DNA] [moletype=genomic] [location=mitochondrion] [gene=cytochrome_oxidase_I]
AACATTATATTTTATTTTCGGTATTTGATCTGGTATAGTAGGAACGTCATTAAGATGATTAATTCGAATTGAATTAGGACAACCAGGATCATTTATTGGAGATGATCAAATCTATAATGTAATTGTAACTGCCCACGCATTTATTATAATTTTCTTTATAGTTATACCAATTATAATTGGAGGATTTGGAAATTGATTAGTACCTTTAATAATTGGAGCCCCTGACATAGCATTCCCCCGAATAAATAACATAAGTTTTTGATTATTACCCCCGTCTTTAACTTTATTATTATCTAGCAGCTTCGTCAATTCAGGAGCAGGAACAGGATGAACAGTATATCCACCTCTATCAAGAAATTTAACACATAGAGGAGCATCAGTAGACCTAGCAATCTTCTCCCTTCACTTAGCAGGTGTATCATCAATTCTAGGTGCTATTAATTTTATCTCAACTATTATTAATATACGAGTAATAGGAATAACTCCTGAACGAACTCCACTTTTTGTATGATCTGTTGGTATTACTGCTCTATTATTATTATTATCATTACCAGTATTAGCTGGAGCTATTACTATATTATTAACAGACCGTAATTTTAATACTTCATTCTTCGACCCAGCTGGTGGGGGAGATCCAATTTTATATCAACACTTATTT
>MG976121[organism=Cherax_destructor] [specimen-voucher=DECO1] [molecule=DNA] [moletype=genomic] [location=mitochondrion] [gene=cytochrome_oxidase_I]
AACTTTATATTTCGTCTTCGGGGCCTGATCAGGCATAGTAGGTACCTCGTTAAGATTAATTATCCGAGCCGAACTAGGGCAGCCGGGGAGATTAATTGGAGATGATCAAATCTACAATGTAATCGTAACCGCCCATGCCTTCGTGATAATTTTCTTCATAGTTATACCAATTATAATTGGTGGATTCGGAAATTGATTAGTTCCCCTAATGCTAGGGGCCCCAGATATAGCCTTCCCACGAATAAATAACATAAGGTTCTGACTTCTCCCCTTCTCACTCACACTGCTATTAACAAGGGGAATAGTAGAAAGCGGAGTAGGGACAGGGTGGACTGTCTACCCACCCCTAGCAGCAAGAATTGCCCATGCGGGCGCCTCAGTTGACCTGGGAATTTTTTCTCTTCATTTGGCGGGGGTATCTTCTATTCTAGGCGCCGTAAATTTTATAACTACAGCAATCAATATACGAACAAGAGGTATGACCATAGACCGGGTGCCTCTTTTTGTCTGATCAGTATTCATTACAGCCGTATTGTTATTACTATCCCTCCCGGTCCTAGCCGGGGCTATTACTATACTACTTACAGACCGAAATTTAAATACAACATTCTTTGATCCAGCCGGAGGAGGGGACCCTGTCCTGTATCAACACTTGTTC
MG976122[organism=Cherax_destructor] [specimen-voucher=DECO1] [molecule=DNA] [moletype=genomic] [location=mitochondrion] [gene=cytochrome_oxidase_I]
AACTTTATATTTCGTCTTCGGGGCCTGATCAGGCATAGTAGGTACCTCGTTAAGATTAATTATCCGAGCCGAACTAGGGCAGCCGGGGAGATTAATTGGAGATGATCAAATCTACAATGTAATCGTAACCGCCCATGCCTTCGTGATAATTTTCTTCATAGTTATACCAATTATAATTGGTGGATTCGGAAATTGATTAGTTCCCCTAATGCTAGGGGCCCCAGATATAGCCTTCCCACGAATAAATAACATAAGGTTCTGACTTCTCCCCTTCTCACTCACACTGCTATTAACAAGGGGAATAGTAGAAAGCGGAGTAGGGACAGGGTGGACTGTCTACCCACCCCTAGCAGCAAGAATTGCCCATGCGGGCGCCTCAGTTGACCTGGGAATTTTTTCTCTTCATTTGGCGGGGGTATCTTCTATTCTAGGCGCCGTAAATTTTATAACTACAGCAATCAATATACGAACAAGAGGTATGACCATAGACCGGGTGCCTCTTTTTGTCTGATCAGTATTCATTACAGCCGTATTGTTATTACTATCCCTCCCGGTCCTAGCCGGGGCTATTACTATACTACTTACAGACCGAAATTTAAATACAACATTCTTTGATCCAGCCGGAGGAGGGGACCCTGTCCTGTATCAACACTTGTTC
>MG976123[organism=Thienemanniella_sp.] [specimen-voucher=Dip1] [molecule=DNA] [moletype=genomic] [location=mitochondrion] [gene=cytochrome_oxidase_I]
AACACTATATTTTATTTTTGGAGCTTGATCAGGAATAGTAGGTACTTCTCTTAGAATTTTAATTCGACTAGAATTAGGACACCCTGGGTCATTAATTGGAGACGACCAAATTTATAACGTTATTGTTACAGCTCATGCTTTCGTAATAATTTTTTTTATAGTTATACCAATTTTAATTGGAGGATTCGGGAATTGACTAGTTCCTCTAATGCTAGGAGCACCCGATATAGCTTTTCCTCGTATAAATAATATAAGATTTTGATTATTACCCCCATCATTAACTTTATTATTATCAAGCTCAATAGTAGAAAATGGAGCAGGTACCGGGTGAACCGTTTATCCCCCTCTTTCTTCGAATATTGCCCATGCTGGAGCTTCTGTTGATTTAGCTATTTTTTCTTTACACTTAGCTGGTATTTCTTCAATCTTAGGGGCAGTAAATTTTATTACAACAGTGATTAATATGCGATCAGAAGGAATTTCTTTAGATCGAATACCGCTATTTGTGTGATCAGTAATTATTACTGCTATTTTATTACTTTTATCTTTGCCAGTATTAGCCGGAGCTATTACAATACTTCTAACAGACCGAAATTTAAATACAAGCTTCTTTGATCCCGCAGGAGGGGGAGACCCTATTCTTTATCAACACTTATTT
>MG976124[organism=Nousia_sp.] [specimen-voucher=ETEmph2] [molecule=DNA] [moletype=genomic] [location=mitochondrion] [gene=cytochrome_oxidase_I]_(reversed)
TACACTTTATTTCATTTTCGGAGCTTGAGCTGGTATAGTTGGGACTTCATTAAGCCTTTTAATTCGGGCAGAATTAGGTCAACCAGGATCTTTAATTGGGGATGACCAGATTTATAATGTGATTGTAACAGCTCACGCCTTTATTATAATTTTCTTTATAGTTATGCCTATCATAATTGGTGGATTTGGTAATTGATTAGTTCCTTTAATACTAGGAGCTCCTGATATAGCTTTCCCTCGGATAAATAATATAAGATTTTGATTATTACCTCCTTCACTTACTCTATTACTAGCTAGTAGTATAGTGGAGAGAGGAGCGGGAACTGGGTGAACGGTTTACCCTCCGCTTTCTGCAGGGATTGCTCATGCTGGGGCATCCGTTGATTTAGCTATTTTCTCACTACATTTAGCTGGGGTTTCTTCTATTTTAGGTGCAGTGAATTTCATTACTACTACCATTAATATGCGCACTAGTGGCATAACTATGGATCGAATCCCTCTTTTTGTATGGTCAGTTGTAATTACTGCTATTTTACTTTTGTTATCTTTACCAGTCTTAGCTGGGGCTATTACGATATTACTTACAGATCGTAATTTAAATACCTCATTCTTTGATCCTGCGGGAGGTGGAGATCCTATC
>MG976125[organism=Austrophlebioides_marchanti] [specimen-voucher=Emp2] [molecule=DNA] [moletype=genomic] [location=mitochondrion] [gene=cytochrome_oxidase_I]
TACCCTTTATTTTATTTTCGGAGCATGGGCTGGAATAGTAGGAACTTCTTTAAGTTTACTCATCCGTGCCGAATTGGGACAACCTGGGTCTCTAATTGGAGATGACCAAATTTATAATGTGATTGTAACTGCACATGCATTTATTATAATCTTCTTCATGGTTATGCCTATTATAATTGGAGGATTTGGTAATTGACTTGTGCCTCTGATATTGGGAGCTCCAGACATGGCTTTCCCTCGTATAAATAATATAAGTTTTTGACTACTGCCCCCTTCCCTAACTTTACTTTTAGCTAGTAGAATGGTAGAAAGAGGAGCAGGTACAGGGTGAACTGTATACCCACCTTTATCGGCCGGTATCGCCCATGCAGGAGCTTCAGTAGACTTAGCTATTTTTTCTTTACACCTAGCAGGGGTGTCCTCTATTTTAGGGGCTGTAAATTTTATTACTACTACAATTAATATACGAACTAGAGGAATGACTATAGACCGAATCCCCCTCTTTGTTTGGTCAGTAGTTATTACTGCTATTTTACTACTTTTATCTCTGCCAGTTTTAGCCGGGGCTATTACTATACTACTCACTGATCGAAATTTAAATACTTCTTTCTTTGACCCTGCTGGTGGGGGAGACCCCATTCTTTACCAACATTTATTT
>MG976126[organism=Austrophlebioides_marchanti] [specimen-voucher=Emp2] [molecule=DNA] [moletype=genomic] [location=mitochondrion] [gene=cytochrome_oxidase_I]
TACCCTTTATTTTATTTTCGGAGCATGGGCTGGAATAGTAGGAACTTCTTTAAGTTTACTCATCCGTGCCGAATTGGGACAACCTGGGTCTCTAATTGGAGATGACCAAATTTATAATGTGATTGTAACTGCACATGCATTTATTATAATCTTCTTCATGGTTATGCCTATTATAATTGGAGGATTTGGTAATTGACTTGTGCCTCTGATATTGGGAGCTCCAGACATGGCTTTCCCTCGTATAAATAATATAAGTTTTTGACTACTGCCCCCTTCCCTAACTTTACTTTTAGCTAGTAGAATGGTAGAAAGAGGAGCAGGTACAGGGTGAACTGTATACCCACCTTTATCGGCCGGTATCGCCCATGCAGGAGCTTCAGTAGACTTAGCTATTTTTTCTTTACACCTAGCAGGGGTGTCCTCTATTTTAGGGGCTGTAAATTTTATTACTACTACAATTAATATACGAACTAGAGGAATGACTATAGACCGAATCCCCCTCTTTGTTTGGTCAGTAGTTATTACTGCTATTTTACTACTTTTATCTCTGCCAGTTTTAGCCGGGGCTATTACTATACTACTCACTGATCGAAATTTAAATACTTCTTTCTTTGACCCTGCTGGTGGGGGAGACCCCATTCTTTACCAACATTTATTT
>MG976127[organism=Paratya_australiensis] [specimen-voucher=ETAty1] [molecule=DNA] [moletype=genomic] [location=mitochondrion] [gene=cytochrome_oxidase_I]
TACCTTATACTTTATATTAGGAGCCTGAGCTGGAATAGTAGGGACAGCTCTAAGACTTTTGATTCGAGCTGAATTAGGTCAACCAGGAAGACTTATTGGTAATGATCAAATTTATAATGTAGTTGTTACAGCCCACGCTTTTGTAATAATTTTCTTCATAGTTATACCTATTATGATTGGTGGATTCGGAAACTGACTAGTTCCATTAATACTAGGAGCTCCAGACATAGCTTTCCCACGGATAAACAATATAAGATTCTGACTTCTACCCCCAGCTCTAACACTGCTTCTTTCTAGAGGTATAGTAGAAAGAGGTGTGGGTACAGGATGAACAGTTTACCCCCCACTTGCTGGAGGTATTGCTCACGCTGGAGCCTCAGTAGATTTAGGTATTTTTTCACTTCACTTAGCTGGGGTTTCTTCAATTCTAGGTGCAGCCAACTTTTTATCAACAGTAATCAATATACGAACTACTGGGATACTAAGAGATCGTATACCTTTATTCGTGTGGTCAGTCTTTTTAACTGCTGTGTTGCTCCTACTGTCGCTCCCGGTTTTAGCTGGAGCTATTACCATACTTCTTACAGACCGTAATTTAAATACTTCATTTTTCGACCCAGCTGGTGGTGGAGACCCAATTCTATACCAACACCTATTC
>MG976128[organism=Paratya_australiensis] [specimen-voucher=ETAty1] [molecule=DNA] [moletype=genomic] [location=mitochondrion] [gene=cytochrome_oxidase_I](2)
TACCTTATACTTTATATTAGGAGCCTGAGCTGGAATAGTAGGGACAGCTCTAAGACTTTTGATTCGAGCTGAATTAGGTCAACCAGGAAGACTTATTGGTAATGATCAAATTTATAATGTAGTTGTTACAGCCCACGCTTTTGTAATAATTTTCTTCATAGTTATACCTATTATGATTGGTGGATTCGGAAACTGACTAGTTCCATTAATACTAGGAGCTCCAGACATAGCTTTCCCACGGATAAACAATATAAGATTCTGACTTCTACCCCCAGCTCTAACACTGCTTCTTTCTAGAGGTATAGTAGAAAGAGGTGTGGGTACAGGATGAACAGTTTACCCCCCACTTGCTGGAGGTATTGCTCACGCTGGAGCCTCAGTAGATTTAGGTATTTTTTCACTTCACTTAGCTGGGGTTTCTTCAATTCTAGGTGCAGCCAACTTTTTATCAACAGTAATCAATATACGAACTACTGGGATACTAAGAGATCGTATACCTTTATTCGTGTGGTCAGTCTTTTTAACTGCTGTGTTGCTCCTACTGTCGCTCCCGGTTTTAGCTGGAGCTATTACCATACTTCTTACAGACCGTAATTTAAATACTTCATTTTTCGACCCAGCTGGTGGTGGAGACCCAATTCTATACCAACACCTATTC
>MG976129[organism=Ceratopogonidae_sp.] [specimen-voucher=ETCera2] [molecule=DNA] [moletype=genomic] [location=mitochondrion] [gene=cytochrome_oxidase_I]
AACCCTATATTTTATTTTTGGTGCTTGAGCCGGCATAATTGGGACTTCTTTAAGAATTTTAATTCGTACAGAATTAGGTCACCCTGGGGCCTTGATTGGAGACGATCAAATTTACAATGTTGTAGTAACAGCACACGCTTTTATTATAATTTTTTTTATAGTAATGCCTATCATAATTGGAGGATTTGGTAATTGATTAGTTCCCTTAATATTAGGAGCCCCTGATATGGCCTTTCCCCGTATAAATAATATAAGATTTTGAATATTACCCCCTTCTTTAAGATTATTATTAGTTAGTAGATTAGTAGAAAATGGGGCTGGAACCGGATGAACTGTATACCCGCCCCTTTCCGCAAATGTTTCTCATGCAGGGGCCTCAGTTGACTTAGCCATTTTTTCCCTGCATTTAGCAGGAATTTCTTCTATTTTAGGAGCAGTAAATTTTATTACTACAATTATTAACATGCGATCTAATGGAATTACTTTTGATCGAATACCACTTTTTGTCTGATCAGTTCTTATTACAGCAATCTTACTTTTATTATCTTTACCAGTATTAGCAGGAGCCATTACAATACTTCTTACAGACCGAAATATTAATACTTCATTTTTTGATCCGGCCGGTGGAGGAGACCCTATTTTATACCAACACTTATTT
>MG976130[organism=Ceratopogonidae_sp.] [specimen-voucher=ETCera3] [molecule=DNA] [moletype=genomic] [location=mitochondrion] [gene=cytochrome_oxidase_I]
AACCTTATATTTTATTTTTGGGGCCTGAGCAGGGATAGTAGGTACTTCATTAAGTATTCTTATTCGTGCAGAACTTGGTCACCCTGGAGCATTAATTGGTGATGACCAAATTTATAATGTAATCGTTACTGCTCACGCATTTGTAATAATTTTTTTTATAGTAATACCTATTATAATTGGGGGATTTGGTAATTGATTAGTCCCTTTAATATTAGGGGCGCCAGATATGGCCTTCCCTCGAATAAACAATATGAGTTTTTGAATACTTCCCCCCTCTCTTTCTTTATTATTAATTAGTAGCCTTGTTGAAAATGGAGCGGGGACAGGATGAACCGTTTACCCCCCTCTGGCTGCAAATGTCTCACATGCAGGGGCTTCTGTTGATTTAGCAATTTTTTCTCTTCATTTAGCAGGTATTTCTTCAATTCTTGGGGCAGTAAATTTTATTACAACTATTATTAATATACGATCTACTGGAATTACTTTTGACCGAATGCCTTTATTTGTGTGATCAGTTTTAATTACAGCCGTCTTATTACTTCTTTCACTTCCTGTTTTAGCCGGGGCTATTACTATACTTTTAACAGACCGTAATTTAAATACTTCATTTTTTGATCCGGCCGGTGGAGGAGATCCAATTCTTTATCAACATTTATTT
>MG976131[organism=Ceratopogonidae_sp.] [specimen-voucher=ETCera3_Ex2] [molecule=DNA] [moletype=genomic] [location=mitochondrion] [gene=cytochrome_oxidase_I]
AACCTTATATTTTATTTTTGGGGCCTGAGCAGGGATAGTAGGTACTTCATTAAGTATTCTTATTCGTGCAGAACTTGGTCACCCTGGAGCATTAATTGGTGATGACCAAATTTATAATGTAATCGTTACTGCTCACGCATTTGTAATAATTTTTTTTATAGTAATACCTATTATAATTGGGGGATTTGGTAATTGATTAGTCCCTTTAATATTAGGGGCGCCAGATATGGCCTTCCCTCGAATAAACAATATGAGTTTTTGAATACTTCCCCCCTCTCTTTCTTTATTATTAATTAGTAGCCTTGTTGAAAATGGAGCGGGGACAGGATGAACCGTTTACCCCCCTCTGGCTGCAAATGTCTCACATGCAGGGGCTTCTGTTGATTTAGCAATTTTTTCTCTTCATTTAGCAGGTATTTCTTCAATTCTTGGGGCAGTAAATTTTATTACAACTATTATTAATATACGATCTACTGGAATTACTTTTGACCGAATGCCTTTATTTGTGTGATCAGTTTTAATTACAGCCGTCTTATTACTTCTTTCACTTCCTGTTTTAGCCGGGGCTATTACTATACTTTTAACTAACCGTAATTTAAATACTTCATTTTTTGATCCGGCCGGTGGAGGAGATCCAATTCTTTATCAACATTTATTT
>MG976132[organism=Ceratopogonidae_sp.] [specimen-voucher=ETDip1] [molecule=DNA] [moletype=genomic] [location=mitochondrion] [gene=cytochrome_oxidase_I]
TCACCCTGGAGCATTAATTGGTGATGACCAAATTTATAATGTAATCGTTACTGCTCACGCATTTGTAATAATTTTTTTTATAGTAATACCTATTATAATTGGGGGATTTGGTAATTGATTAGTCCCTTTAATATTAGGGGCGCCAGATATGGCCTTCCCTCGAATAAACAATATGAGTTTTTGAATACTTCCCCCCTCTCTTTCTTTATTATTAATTAGTAGCCTTGTTGAAAATGGAGCGGGGACAGGATGAACCGTTTACCCCCCTCTGGCTGCAAATGTCTCACATGCAGGGGCTTCTGTTGATTTAGCAATTTTTTCTCTTCATTTAGCAGGTATTTCTTCAATTCTTGGGGCAGTAAATTTTATTACAACTATTATTAATATACGATCTACTGGAATTACTTTTGACCGAATGCCTTTATTTGTGTGATCAGTTTTAATTACAGCCGTCTTATTACTTCTTTCACTTCCTGTTTTAGCCGGGGCTATTACTATACTTTTAACAGACCGTAATTTAAATACTTCATTTTTTGATCCGGCCGGTGGAGGAGATCCAATTCTTTATCAACATTTATTT
>MG976133[organism=Riethia_sp1] [specimen-voucher=ETDip2_Ex1] [molecule=DNA] [moletype=genomic] [location=mitochondrion] [gene=cytochrome_oxidase_I]
AACCCTTTATTTTATTTTTGGAGCTTGAGCCGGAATAGTCGGAACTTCTCTAAGTATACTTATTCGAGCAGAACTTGGTCGTCCAGGAACTTTTATTGGAGACGACCAAATTTATAATGTAATTGTAACAGCTCATGCTTTTGTTATAATTTTTTTTATAGTGATACCTATTTTAATTGGTGGATTTGGAAATTGACTTGTTCCTTTAATATTAGGAGCCCCAGATATAGCTTTTCCACGAATAAATAATATAAGATTTTGACTTCTTCCTCCCTCTCTTTCTCTTCTTCTTTCTAGTTCAATTGTAGAAAATGGAGCAGGAACTGGATGAACTGTTTATCCACCCCTTTCTTCTAATATTGCTCATAGAGGAGGTTCTGTAGATTTAGCAATTTTTTCTCTTCATCTTGCTGGAATTTCTTCAATTTTAGGATCAGTAAATTTTATTACAACTGTAATTAATATACGATCAAATGGAATTACATTAGATCGAATACCTTTATTTGTATGATCTATTGTTATTACAACTGTTCTTCTTCTTTTATCTTTACCTGTTTTAGCTGGTGCAATTACTATACTTTTAACAGATCGAAATTTAAATACATCTTTTTTTGATCCTGCTGGAGGGGGAGATCCAATTTTATACCAACATTTATTT
>MG976134[organism=Riethia_sp1] [specimen-voucher=ETDip2_Ex1] [molecule=DNA] [moletype=genomic] [location=mitochondrion] [gene=cytochrome_oxidase_I]
AACCCTTTATTTTATTTTTGGAGCTTGAGCCGGAATAGTCGGAACTTCTCTAAGTATACTTATTCGAGCAGAACTTGGTCGTCCAGGAACTTTTATTGGAGACGACCAAATTTATAATGTAATTGTAACAGCTCATGCTTTTGTTATAATTTTTTTTATAGTGATACCTATTTTAATTGGTGGATTTGGAAATTGACTTGTTCCTTTAATATTAGGAGCCCCAGATATAGCTTTTCCACGAATAAATAATATAAGATTTTGACTTCTTCCTCCCTCTCTTTCTCTTCTTCTTTCTAGTTCAATTGTAGAAAATGGAGCAGGAACTGGATGAACTGTTTATCCACCCCTTTCTTCTAATATTGCTCATAGAGGAGGTTCTGTAGATTTAGCAATTTTTTCTCTTCATCTTGCTGGAATTTCTTCAATTTTAGGATCAGTAAATTTTATTACAACTGTAATTAATATACGATCAAATGGAATTACATTAGATCGAATACCTTTATTTGTATGATCTATTGTTATTACAACTGTTCTTCTTCTTTTATCTTTACCTGTTTTAGCTGGTGCAATTACTATACTTTTAACAGATCGAAATTTAAATACATCTTTTTTTGATCCTGCTGGAGGGGGAGATCCAATTTTATACCAACATTTATTT
>MG976135[organism=Nousia_sp.] [specimen-voucher=ETEmp2] [molecule=DNA] [moletype=genomic] [location=mitochondrion] [gene=cytochrome_oxidase_I]
TACACTTTATTTCATTTTCGGAGCTTGAGCTGGTATAGTTGGGACTTCATTAAGCCTTTTAATTCGGGCAGAATTAGGTCAACCAGGATCTTTAATTGGGGATGACCAGATTTATAATGTGATTGTAACAGCTCACGCCTTTATTATAATTTTCTTTATAGTTATGCCTATCATAATTGGTGGATTTGGTAATTGATTAGTTCCTTTAATACTAGGAGCTCCTGATATAGCTTTCCCTCGGATAAATAATATAAGATTTTGATTATTACCTCCTTCACTTACTCTATTACTAGCTAGTAGTATAGTGGAGAGAGGAGCGGGAACTGGGTGAACGGTTTACCCTCCGCTTTCTGCAGGGATTGCTCATGCTGGGGCATCCGTTGATTTAGCTATTTTCTCACTACATTTAGCTGGGGTTTCTTCTATTTTAGGTGCAGTGAATTTCATTACTACTACCATTAATATGCGCACTAGTGGCATAACTATGGATCGAATCCCTCTTTTTGTATGGTCAGTTGTAATTACTGCTATTTTACTTTTGTTATCTTTACCAGTCTTAGCTGGGGCTATTACGATATTACTTACAGATCGTAATTTAAATACCTCATTCTTTGATCCTGCGGGAGGTGGAGAT
>MG976136[organism=Nousia_sp.] [specimen-voucher=ETEmp2] [molecule=DNA] [moletype=genomic] [location=mitochondrion] [gene=cytochrome_oxidase_I]
TACACTTTATTTCATTTTCGGAGCTTGAGCTGGTATAGTTGGGACTTCATTAAGCCTTTTAATTCGGGCAGAATTAGGTCAACCAGGATCTTTGATTGGGGACGACCAGATTTATAATGTGATTGTAACAGCTCACGCCTTTATTATAATTTTCTTTATAGTTATGCCTATCATAATTGGTGGATTTGGTAATTGATTAGTTCCTTTAATACTAGGAGCTCCTGATATAGCTTTCCCTCGGATAAATAATATAAGATTTTGATTATTACCTCCCTCACTTACTCTATTACTAGCTAGTAGTATGGTGGAGAGAGGAGCGGGAACTGGGTGAACGGTTTACCCTCCGCTTTCTGCAGGGATTGCTCATGCTGGGGCATCCGTTGATTTAGCTATTTTCTCATTACACTTAGCCGGGGTTTCTTCTATTTTAGGTGCAGTGAATTTTATTACCACTACCATCAATATGCGCACTAGTGGTATAACTATGGACCGCATCCCTCTTTTTGTATGGTCAGTTGTAATTACTGCTATTTTACTTTTGTTATCTTTACCAGTCTTAGCTGGGGCT
>MG976137[organism=Nousia_sp.] [specimen-voucher=ETEmph2] [molecule=DNA] [moletype=genomic] [location=mitochondrion] [gene=cytochrome_oxidase_I]
TACACTTTATTTCATTTTCGGAGCTTGAGCTGGTATAGTTGGGACTTCATTAAGCCTTTTAATTCGGGCAGAATTAGGTCAACCAGGATCTTTGATTGGGGACGACCAGATTTATAATGTGATTGTAACAGCTCACGCCTTTATTATAATTTTCTTTATAGTTATGCCTATCATAATTGGTGGATTTGGTAATTGATTAGTTCCTTTAATACTAGGAGCTCCTGATATAGCTTTCCCTCGGATAAATAATATAAGATTTTGATTATTACCTCCCTCACTTACTCTATTACTAGCTAGTAGTATGGTGGAGAGAGGAGCGGGAACTGGGTGAACGGTTTACCCTCCGCTTTCTGCAGGGATTGCTCATGCTGGGGCATCCGTTGATTTAGCTATTTTCTCATTACACTTAGCCGGGGTTTCTTCTATTTTAGGTGCAGTGAATTTTATTACCACTACCATCAATATGCGCACTAGTGGTATAACTATGGACCGCATCCCTCTTTTTGTATGGTCAGTTGTAATTACTGCTATTTTACTTTTGTTATCTTTACCAGTCTTAGCTGGGGCTATTACAATATTGCTTACAGATCGTAATTTAAATACCTCATTCTTTGATCCTGCAGGAGGTGGTGATCCTATCTTATACCAACA
>MG976138[organism=Gerridae_sp.] [specimen-voucher=ETGerr1] [molecule=DNA] [moletype=genomic] [location=mitochondrion] [gene=cytochrome_oxidase_I]
AACACTATATTTTATACTTGGTTTATGATCAGGAATAATTGGTATATCAATAAGATGAATTATTCGTATTGAACTTGGACAACCAGGTTCATTTATTGGTAATGACCAAATTTATAATGTTATTGTTACAGCCCATGCATTCATTATAATTTTTTTTATAGTTATACCAATCATAATTGGAGGATTTGGAAATTGACTTGTACCAATAATAATTGGAGCACCTGATATAGCATTTCCACGAATAAATAATATAAGATTTTGACTTTTACCACCATCATTAACATTATTATTAACAAGAAGAATAATTGATGTAGGAGCAGGAACAGGGTGAACTGTATATCCACCACTATCATCAAATATTGCCCATAATGGAGCATCAGTTGACATAACTATTTTTTCTCTTCACCTTGCAGGTGTTTCATCAATTTTAGGAGCAGTAAACTTTATTTCAACAATTATTAATATACGAACTAGAGGAATAACAAGTGAAAAGACACCTTTATTAGTTTGATCAATTGGAATTACCGCTCTATTGTTATTATTATCATTACCAGTACTTGCAGGAGCAATTACGATATTATTAACTGATCGTAATCTTAATACATCATTTTTTGACCCAGCTGGAGGGGGTGACCCAATCCTTTATCAACATTTATTT
>MG976139[organism=Gerridae_sp.] [specimen-voucher=ETGerr1] [molecule=DNA] [moletype=genomic] [location=mitochondrion] [gene=cytochrome_oxidase_I]
AACACTATATTTTATACTTGGTTTATGATCAGGAATAATTGGTATATCAATAAGATGAATTATTCGTATTGAACTTGGACAACCAGGTTCATTTATTGGTAATGACCAAATTTATAATGTTATTGTTACAGCCCATGCATTCATTATAATTTTTTTTATAGTTATACCAATCATAATTGGAGGATTTGGAAATTGACTTGTACCAATAATAATTGGAGCACCTGATATAGCATTTCCACGAATAAATAATATAAGATTTTGACTTTTACCACCATCATTAACATTATTATTAACAAGAAGAATAATTGATGTAGGAGCAGGAACAGGGTGAACTGTATATCCACCACTATCATCAAATATTGCCCATAATGGAGCATCAGTTGACATAACTATTTTTTCTCTTCACCTTGCAGGTGTTTCATCAATTTTAGGAGCAGTAAACTTTATTTCAACAATTATTAATATACGAACTAGAGGAATAACAAGTGAAAAGACACCTTTATTAGTTTGATCAATTGGAATTACCGCTCTATTGTTATTATTATCATTACCAGTACTTGCAGGAGCAATTACGATATTATTAACTGATCGTAATCTTAATACATCATTTTTTGACCCAGCTGGAGGGGGTGACCCAATCCTTTATCAACATTTATTT
>MG976140[organism=Helobdella_europea] [specimen-voucher=ETGlos1] [molecule=DNA] [moletype=genomic] [location=mitochondrion] [gene=cytochrome_oxidase_I]
AACATTATATTTTATATTCGGAGCCTGAGCTGCTATAGTAGGAACAGCTATAAGTATTATTATCCGAATTGAATTAGCACAACCAGGATCATTTCTATGTAATGATCAACTATATAACTGTATAATTACAGCTCACGGCCTTATTATAATTTTCTTTATAGTAATACCAATCCTTATTGGTGGATTTGGTAACTGACTTATTCCATTAATGATTGGAGCGCCAGATATAGCATTTCCACGTCTAAATAACCTTAGATTTTGATTATTACCTCCTTCTCTAATTCTATTAGTCACATCAGCCCTAGTAGAAAAAGGAGCCGGAACAGGATGAACTGTATATCCACCACTTGCAGCTAATCTAGCCCATTCAGGACCATCTGTAGATCTAGCTATTTTTTCATTACATCTAGCAGGTGCTTCATCAATTCTAGGATCATTAAACTTTATAACAACTGTCATTAATATACGATGGCAAGGAATACAAATTGAACGTTTACCATTGTTTGTATGAGCAGTATTTATCACAGTTGTTTTACTACTCCTATCACTACCAGTCTTAGCTGCTGGTATTACTATACTTCTTACAGATCGAAATTTAAATACAGCTTTCTTTGATCCTATAGGTGGTGGAGACCCAGTACTATATCAACATCTGTTC
>MG976141[organism=Aulonogyrus_strigosus] [specimen-voucher=ETGrin1] [molecule=DNA] [moletype=genomic] [location=mitochondrion] [gene=cytochrome_oxidase_I]
AACATTATATTTCATTTTTGGTGCATGATCCGGAATAGTAGGAACTTCGCTAAGAATACTAATTCGAGCAGAACTAGGAAACCCCGGTTCATTAATTGGTGACGATCAAATTTATAATGTTATTGTTACTGCTCATGCTTTCGTAATAATTTTTTTTATAGTAATACCTATTATAATTGGAGGATTTGGAAATTGATTAGTTCCTTTAATATTAGGAGCTCCTGATATAGCATTCCCTCGAATAAATAATATAAGATTTTGATTATTACCTCCCTCATTAACATTACTTTTAATGAGAAGAGTAGTTGAAAACGGTGCAGGTACAGGATGAACAGTATACCCACCTTTATCATCTAATATTGCTCATGGGGGAGCTTCAGTTGACTTGGCAATTTTTAGTCTTCACTTAGCAGGAATTTCATCTATTCTGGGTGCAGTAAATTTTATTACCACAATTATTAATATACGATCAATTGGAATAACATTAGATCGAATACCTCTATTTGTTTGATCTGTAGGAATTACTGCTTTATTATTACTTTTATCATTACCAGTATTAGCAGGAGCAATTACTATACTATTAACTGATCGAAATCTTAATACTTCATTTTTTGACCCGGCGGGAGGAGGAGATCCAATTCTATACCAACATTTATTT
>MG976142[organism=Aulonogyrus_strigosus] [specimen-voucher=ETGrin1] [molecule=DNA] [moletype=genomic] [location=mitochondrion] [gene=cytochrome_oxidase_I]
AACATTATATTTCATTTTTGGTGCATGATCCGGAATAGTAGGAACTTCGCTAAGAATACTAATTCGAGCAGAACTAGGAAACCCCGGTTCATTAATTGGTGACGATCAAATTTATAATGTTATTGTTACTGCTCATGCTTTCGTAATAATTTTTTTTATAGTAATACCTATTATAATTGGAGGATTTGGAAATTGATTAGTTCCTTTAATATTAGGAGCTCCTGATATAGCATTCCCTCGAATAAATAATATAAGATTTTGATTATTACCTCCCTCATTAACATTACTTTTAATGAGAAGAGTAGTTGAAAACGGTGCAGGTACAGGATGAACAGTATACCCACCTTTATCATCTAATATTGCTCATGGGGGAGCTTCAGTTGACTTGGCAATTTTTAGTCTTCACTTAGCAGGAATTTCATCTATTCTGGGTGCAGTAAATTTTATTACCACAATTATTAATATACGATCAATTGGAATAACATTAGATCGAATACCTCTATTTGTTTGATCTGTAGGAATTACTGCTTTATTATTACTTTTATCATTACCAGTATTAGCAGGAGCAATTACTATACTATTAACTGATCGAAATCTTAATACTTCATTTTTTGACCCGGCGGGAGGAGGAGATCCAATTCTATACCAACATTTATTT
>MG976143[organism=Procladius_villosimanus] [specimen-voucher=ethChir1_Ext1] [molecule=DNA] [moletype=genomic] [location=mitochondrion] [gene=cytochrome_oxidase_I]
TACTTTATATTTCATCTTCGGAGCTTGAGCTGGTATAGTTGGTACTTCCCTTAGTATCTTAGTACGAGCTGAATTGGGTCATCCTGGAGCTTTAATTGGAGATGATCAGATTTATAATGTAATTGTTACTGCACATGCTTTTGTAATAATTTTTTTTATAGTTATACCTATTTTAATTGGAGGGTTTGGAAATTGATTAGTACCTTTAATATTAGGTGCCCCAGATATGGCTTTCCCTCGAATAAATAATATAAGATTTTGACTTTTACCCCCCTCTCTTACTTTATTATTAGCAAGCTCAATTGTAGAAAACGGGGCTGGAACTGGGTGAACAGTATATCCACCTCTTGCATCTGGAATTGCCCATGCAGGAGCCTCTGTTGATTTAGCAATTTTTTCTTTACATCTCGCAGGTGTTTCTTCTATTTTAGGAGCTGTAAATTTTATTACCACAGTAATTAATATACGATCAAATGGAATTACTTTAGATCGAATACCATTATTTGTCTGATCAGTAGTAATTACTGCAGTATTATTACTTTTATCTTTACCAGTATTAGCTGGGGCTATTACTATATTATTAACAGATCGAAATTTAAATACCTCATTCTTTGACCCAGCTGGAGGAGGAGATCCTATTTTATACCAACATTTATTT
>MG976144[organism=Procladius_villosimanus] [specimen-voucher=ethChir1_Ext2] [molecule=DNA] [moletype=genomic] [location=mitochondrion] [gene=cytochrome_oxidase_I]
TACTTTATATTTCATCTTCGGAGCTTGAGCTGGTATAGTTGGTACTTCCCTTAGTATCTTAGTACGAGCTGAATTGGGTCATCCTGGAGCTTTAATTGGAGATGATCAGATTTATAATGTAATTGTTACTGCACATGCTTTTGTAATAATTTTTTTTATAGTTATACCTATTTTAATTGGAGGGTTTGGAAATTGATTAGTACCTTTAATATTAGGTGCCCCAGATATGGCTTTCCCTCGAATAAATAATATAAGATTTTGACTTTTACCCCCCTCTCTTACTTTATTATTAGCAAGCTCAATTGTAGAAAACGGGGCTGGAACTGGGTGAACAGTATATCCACCTCTTGCATCTGGAATTGCCCATGCAGGAGCCTCTGTTGATTTAGCAATTTTTTCTTTACATCTCGCAGGTGTTTCTTCTATTTTAGGAGCTGTAAATTTTATTACCACAGTAATTAATATACGATCAAATGGAATTACTTTAGATCGAATACCATTATTTGTCTGATCAGTAGTAATTACTGCAGTATTATTACTTTTATCTTTACCAGTATTAGCTGGGGCTATTACTATATTATTAACAGATCGAAATTTAAATACCTCATTCTTTGACCCAGCTGGAGGAGGAGATCCTATTTTATACCAACATTTATTT
>MG976145[organism=Enchytraeidae_sp.] [specimen-voucher=ETOligo6] [molecule=DNA] [moletype=genomic] [location=mitochondrion] [gene=cytochrome_oxidase_I]
AACTCTATATTTTATCCTTGGTATTTGAGCTGGAATACTGGGAGCTGCTATAAGCATATTAATTCGTATCGAACTAAGTCAACCAGGTTCTTTTTTAGGTAGAGATCAACTCTACAATACTATCGTAACAGCACATGCATTTTTAATAATTTTCTTTTTAGTTATACCAGTATTTATTGGTGGTTTTGGCAATTGATTACTACCATTAATACTTGGTGCCCCCGATATAGCATTTCCTCGACTAAATAACTTAAGTTTTTGGCTACTTCCTCCTTCCCTAGTACTTTTACTATCTTCAGCAGCTGTTGAAAAAGGTGCAGGAACTGGATGAACTGTATATCCACCACTAGCTAGAAATCTAGCCCATGCAGGCCCCTCTGTTGATCTAGCCATTTTTTCACTACATCTAGCAGGAGCTTCTTCTATTCTAGGAGCAATCAATTTTATCACCACAGTAATCAATATACGCTGACAAGGTCTACGTCTTGAACGCATTTCCCTTTTTGTGTGAGCTGTAACAATCACAGTAGTTCTTCTATTATTATCACTACCAGTATTAGCTGGCGCAATTACAATACTACTAACAGATCGAAATCTAAATACTTCATTCTTTGATCCTGCTGGAGGAGGAGATCCAATTTTATATCAACACTTGTTT
>MG976146[organism=Riekoperla_rugosa] [specimen-voucher=ETPLEC2] [molecule=DNA] [moletype=genomic] [location=mitochondrion] [gene=cytochrome_oxidase_I]
AACATTATATTTTATTTTCGGAGCTTGATCCGGAATAGTCGGGACAGCTCTTAGACTCTTAATTCGTGCAGAACTTGGCCAACCAGGATCCTTAATTGGTGATGATCAAATTTATAATGTTATTGTAACAGCACACGCTTTTGTAATAATTTTCTTCATGGTAATACCTATTATAATTGGGGGATTCGGGAATTGACTTGTTCCTTTAATACTGGGGGCTCCTGATATAGCCTTTCCTCGAATAAATAATATAAGTTTTTGACTTTTACCACCCTCTTTGACCCTTCTATTAACTAGAAGTTTAGTTGAAAATGGGGCGGGAACTGGTTGAACTGTTTACCCCCCTCTTTCAGCTGGTATTGCACACGCCGGTGCATCAGTTGATATAGCAATTTTTTCTTTGCATCTTGCGGGGGTTTCTTCAATTTTAGGGGCAGTAAATTTTATTACTACAGTTATTAATATACGTTCAAGAGGAATAACCTTAGACCGAATACCTTTATTTGTCTGAGCAGTTGCAATTACAGCTCTTCTCCTTCTTTTAAGTTTACCTGTTTTAGCGGGGGCTATTACTATATTATTAACTGACCGAAACTTAAATACATCATTCTTTGACCCTGCAGGAGGGGGGGACCCGATTCTTTACCAGCACTTATTT
>MG976147[organism=Riekoperla_rugosa] [specimen-voucher=ETPLEC2] [molecule=DNA] [moletype=genomic] [location=mitochondrion] [gene=cytochrome_oxidase_I]
AACATTATATTTTATTTTCGGAGCTTGATCCGGAATAGTCGGGACAGCTCTTAGACTCTTAATTCGTGCAGAACTTGGCCAACCAGGATCCTTAATTGGTGATGATCAAATTTATAATGTTATTGTAACAGCACACGCTTTTGTAATAATTTTCTTCATGGTAATACCTATTATAATTGGGGGATTCGGGAATTGACTTGTTCCTTTAATACTGGGGGCTCCTGATATAGCCTTTCCTCGAATAAATAATATAAGTTTTTGACTTTTACCACCCTCTTTGACCCTTCTATTAACTAGAAGTTTAGTTGAAAATGGGGCGGGAACTGGTTGAACTGTTTACCCCCCTCTTTCAGCTGGTATTGCACACGCCGGTGCATCAGTTGATATAGCAATTTTTTCTTTGCATCTTGCGGGGGTTTCTTCAATTTTAGGGGCAGTAAATTTTATTACTACAGTTATTAATATACGTTCAAGAGGAATAACCTTAGACCGAATACCTTTATTTGTCTGAGCAGTTGCAATTACAGCTCTTCTCCTTCTTTTAAGTTTACCTGTTTTAGCGGGGGCTATTACTATATTATTAACTGACCGAAACTTAAATACATCATTCTTTGACCCTGCAGGAGGGGGGGACCCGATTCTTTACCAGCACTTATTT
>MG976148[organism=Cosmioperla_sp.] [specimen-voucher=ETPLEC3] [molecule=DNA] [moletype=genomic] [location=mitochondrion] [gene=cytochrome_oxidase_I]
AGGTACTGCTCTAAGTTTATTAATTCGAGCAGAACTTGGTCAACCAGGCTCACTAATTGGTGATGATCAAATTTATAATGTCATCGTAACCGCCCACGCTTTTGTAATGATTTTCTTTATAGTAATACCTATTATAATTGGAGGATTCGGAAACTGATTAGTTCCTTTAATACTTGGGGCCCCAGATATGGCCTTCCCTCGAATGAATAATATAAGTTTTTGATTATTACCCCCCTCATTAACCCTTCTATTAACTAGAAGTTTAGTAGAAAATGGTGCAGGAACAGGATGAACAGTCTACCCCCCCTTATCCGCAGGAATTGCCCATGCTGGTGCATCTGTGGATATAGCAATCTTTTCTTTACATTTAGCTGGAGTTTCCTCAATCCTAGGAGCGGTTAATTTCATCACCACCGTAATTAATATACGATCCCCCGGAATAACTCTTGACCGAATACCCCTTTTTGTATGAGCGGTAGCTATTACAGCCCTACTCCTTTTACTTTCCCTCCCTGTTTTAGCGGGGGCTATCACAATATTACTAACGGACCGAAATCTTAATACCTCTTTCTTTGACCCTGCCGGAGGGGGAGACCCTATTCTTTACCAACACCTATTT
>MG976149[organism=Cosmioperla_sp.] [specimen-voucher=ETPLEC3] [molecule=DNA] [moletype=genomic] [location=mitochondrion] [gene=cytochrome_oxidase_I]
AGGTACTGCTCTAAGTTTATTAATTCGAGCAGAACTTGGTCAACCAGGCTCACTAATTGGTGATGATCAAATTTATAATGTCATCGTAACCGCCCACGCTTTTGTAATGATTTTCTTTATAGTAATACCTATTATAATTGGAGGATTCGGAAACTGATTAGTTCCTTTAATACTTGGGGCCCCAGATATGGCCTTCCCTCGAATGAATAATATAAGTTTTTGATTATTACCCCCCTCATTAACCCTTCTATTAACTAGAAGTTTAGTAGAAAATGGTGCAGGAACAGGATGAACAGTCTACCCCCCCTTATCCGCAGGAATTGCCCATGCTGGTGCATCTGTGGATATAGCAATCTTTTCTTTACATTTAGCTGGAGTTTCCTCAATCCTAGGAGCGGTTAATTTCATCACCACCGTAATTAATATACGATCCCCCGGAATAACTCTTGACCGAATACCCCTTTTTGTATGAGCGGTAGCTATTACAGCCCTACTCCTTTTACTTTCCCTCCCTGTTTTAGCGGGGGCTATCACAATATTACTAACGGACCGAAATCTTAATACCTCTTTCTTTGACCCTGCCGGAGGGGGAGACCCTATTCTTTACCAACACCTATTT
>MG976150[organism=Pseudosuccinea_columella] [specimen-voucher=ETPlor] [molecule=DNA] [moletype=genomic] [location=mitochondrion] [gene=cytochrome_oxidase_I]
TACTTTATATATAGTTTTTGGTGTATGATGTGGTTTAGTTGGAACAGGTTTGTCCTTATTAATTCGTTTAGAATTAGGTACATCTATAGTTTTAATTGACGAGCATTTTTATAATGTAATTGTTACTGCTCATGCTTTTGTTATAATTTTTTTCATAGTTATACCAATAATAATTGGAGGGTTTGGAAATTGAATAGTTCCACTTCTCATTGGTGCTCCAGATATAAGATTTCCTCGTATAAATAATATAAGATTTTGATTACTACCACCTTCGTTTATTCTCTTACTTTGCTCTAGAATAGTAGAAGGTGGGGTAGGTACTGGATGAACAGTTTACCCACCATTGAGTGGACCTATTGCTCATGGTGGATCTTCTGTTGATTTAGCTATTTTTTCTTTACATTTAGCCGGTTTATCCAGGATTTTAGGAGCAATTAATTTTATTACTACAATTTTTAATATACGATCTCCAGGTATTACATTAGAACGAATAAGATTATTTGTATGATCTGTATTAGTTACAGCTTTTTTACTTCTTTTATCTTTACCAGTACTTGCAGGGGCAATTACAATGCTTTTAACAGATCGAAATTTTAATACCACTTTTTTTGATCCTGCTGGAGGTGGTGATCCTATTTTATATCAACATTTATTC
>MG976151[organism=Pseudosuccinea_collumela] [specimen-voucher=ETPlor1] [molecule=DNA] [moletype=genomic] [location=mitochondrion] [gene=cytochrome_oxidase_I]
TACTTTATATATAGTTTTTGGTGTATGATGTGGTTTAGTTGGAACAGGTTTGTCCTTATTAATTCGTTTAGAATTAGGTACATCTATAGTTTTAATTGACGAGCATTTTTATAATGTAATTGTTACTGCTCATGCTTTTGTTATAATTTTTTTCATAGTTATACCAATAATAATTGGAGGGTTTGGAAATTGAATAGTTCCACTTCTCATTGGTGCTCCAGATATAAGATTTCCTCGTATAAATAATATAAGATTTTGATTACTACCACCTTCGTTTATTCTCTTACTTTGCTCTAGAATAGTAGAAGGTGGGGTAGGTACTGGATGAACAGTTTACCCACCATTGAGTGGACCTATTGCTCATGGTGGATCTTCTGTTGATTTAGCTATTTTTTCTTTACATTTAGCCGGTTTATCCAGGATTTTAGGAGCAATTAATTTTATTACTACAATTTTTAATATACGATCTCCAGGTATTACATTAGAACGAATAAGATTATTTGTATGATCTGTATTAGTTACAGCTTTTTTACTTCTTTTATCTTTACCAGTACTTGCAGGGGCAATTACAATGCTTTTAACAGATCGAAATTTTAATACCACTTTTTTTGATCCTGCTGGAGGTGGTGATCCTATTTTATATCAACATTTATTC
>MG976152[organism=Byrrocryptus_sp.] [specimen-voucher=ETPtil1] [molecule=DNA] [moletype=genomic] [location=mitochondrion] [gene=cytochrome_oxidase_I]
ATAGCATTAAGTCTATTAATCCGAGCAGAATTGGGTACTCCAGGATCTCTAATTGGTGACGATCAAATTTATAATGTAATCGTTACAGCTCATGCTTTTGTAATAATTTTCTTCATAGTAATACCTATTATAATTGGGGGATTTGGAAATTGATTAGTTCCCCTAATACTGGGGGCTCCTGATATAGCCTTTCCTCCAATAAATAATATAAGATTTTGATTACTCCCTCCATCATTAACCCTTCTTTTAATAAGAAGAATCGTTGAAAGAGGTGTAGGAACTGGTTGAACAGTATACCCTCCCCTATCTGCAAATATTGCTCATAGAGGATCCTCTGTTGATTTAGCAATTTTTAGATTACATTTAGCTGGTGTATCATCAATTTTAGGAGCAGTAAATTTTATTACAACTGTTATTAATATACGATCTCCAGGAATAACTTTTGATCGAATGCCTTTATTTGTATGATCAGTAGCAATTACAGCTCTTTTATTACTTCTATCATTGCCTGTATTAGCTGGGGCTATCACCATATTATTAACAGATAGAAA
>MG976153[organism=Byrrocryptus_sp.] [specimen-voucher=ETPtil1] [molecule=DNA] [moletype=genomic] [location=mitochondrion] [gene=cytochrome_oxidase_I]
ATAGCATTAAGTCTATTAATCCGAGCAGAATTGGGTACTCCAGGATCTCTAATTGGTGACGATCAAATTTATAATGTAATCGTTACAGCTCATGCTTTTGTAATAATTTTCTTCATAGTAATACCTATTATAATTGGGGGATTTGGAAATTGATTAGTTCCCCTAATACTGGGGGCTCCTGATATAGCCTTTCCTCCAATAAATAATATAAGATTTTGATTACTCCCTCCATCATTAACCCTTCTTTTAATAAGAAGAATCGTTGAAAGAGGTGTAGGAACTGGTTGAACAGTATACCCTCCCCTATCTGCAAATATTGCTCATAGAGGATCCTCTGTTGATTTAGCAATTTTTAGATTACATTTAGCTGGTGTATCATCAATTTTAGGAGCAGTAAATTTTATTACAACTGTTATTAATATACGATCTCCAGGAATAACTTTTGATCGAATGCCTTTATTTGTATGATCAGTAGCAATTACAGCTCTTTTATTACTTCTATCATTGCCTGTATTAGCTGGGGCTATCACCATATTATTAACAGATAGAAA
>MG976154[organism=Scritidae_sp.] [specimen-voucher=ETScrit1] [molecule=DNA] [moletype=genomic] [location=mitochondrion] [gene=cytochrome_oxidase_I]
AACCTTATATTTTATTTTTGGGTCATGAGCAGGAATAGTAGGAACATCTTTAAGATTACTTATTCGAGCTGAATTAGGAACCCCTGGGTCTCTTATTGGAGATGACCAAATTTATAATGTTATTGTTACTGCCCATGCTTTTATTATAATTTTTTTTATAGTAATGCCAATTATAATCGGAGGATTCGGAAACTGATTAGTCCCTTTAATACTTGGAGCTCCTGATATGGCTTTTCCACGAATAAATAACATAAGATTCTGGTTACTCCCTCCTTCTTTAACCTTACTATTGATAAGAAGAATAGTAGAAAATGGTGCTGGTACAGGTTGAACAGTTTACCCTCCATTGTCTGCTGGAATTGCTCATTCTGGGGCTTCGGTGGATTTAGCTATTTTTAGTTTACATTTAGCAGGTATTTCATCAATTTTAGGGGCTGTAAATTTTATTTCAACAGTAATTAATATACGATCTACTGGTATGTCATTTGATCGAATACCTCTATTCGTATGAGCAGTGGCAATTACAGCTCTATTACTTCTTCTATCACTTCCTGTACTAGCTGGAGCAATTACTATACTTTTAACTGATCGTAATCTAAATACTTCTTTCTTTGACCCCGCTGGAGGAGGTGACCCAATTCTTTATCAACATCTATTT
>MG976155[organism=Scritidae_sp.] [specimen-voucher=ETScrit1] [molecule=DNA] [moletype=genomic] [location=mitochondrion] [gene=cytochrome_oxidase_I]
AACCTTATATTTTATTTTTGGGTCATGAGCAGGAATAGTAGGAACATCTTTAAGATTACTTATTCGAGCTGAATTAGGAACCCCTGGGTCTCTTATTGGAGATGACCAAATTTATAATGTTATTGTTACTGCCCATGCTTTTATTATAATTTTTTTTATAGTAATGCCAATTATAATCGGAGGATTCGGAAACTGATTAGTCCCTTTAATACTTGGAGCTCCTGATATGGCTTTTCCACGAATAAATAACATAAGATTCTGGTTACTCCCTCCTTCTTTAACCTTACTATTGATAAGAAGAATAGTAGAAAATGGTGCTGGTACAGGTTGAACAGTTTACCCTCCATTGTCTGCTGGAATTGCTCATTCTGGGGCTTCGGTGGATTTAGCTATTTTTAGTTTACATTTAGCAGGTATTTCATCAATTTTAGGGGCTGTAAATTTTATTTCAACAGTAATTAATATACGATCTACTGGTATGTCATTTGATCGAATACCTCTATTCGTATGAGCAGTGGCAATTACAGCTCTATTACTTCTTCTATCACTTCCTGTACTAGCTGGAGCAATTACTATACTTTTAACTGATCGTAATCTAAATACTTCTTTCTTTGACCCCGCTGGAGGAGGTGACCCAATTCTTTATCAACATCTATTT
>MG976156[organism_Acruroperla_sp.] [specimen-voucher=ETSF1] [molecule=DNA] [moletype=genomic] [location=mitochondrion] [gene=cytochrome_oxidase_I]
AACACTATACTTTATTTTTGGGGCATGATCAGGCATGGTTGGAACCGCTCTTAGTTTATTAATTCGTGCTGAATTAGGTCAACCTGGATCTCTAATTGGAGATGATCAAATTTATAATGTTATTGTAACTGCCCACGCCTTTGTGATAATTTTCTTCATGGTTATACCCATTATAATTGGTGGATTCGGAAACTGATTAGTTCCTTTAATATTAGGGGCCCCCGATATAGCCTTCCCCCGTATAAATAACATAAGTTTTTGACTTTTACCCCCTTCTCTCACTCTTTTATTAACTAGAAGATTAGTAGAAAACGGGGCAGGAACTGGTTGAACAGTTTACCCCCCCTTATCTGCAGGTATTGCCCACGCTGGGGCCTCGGTTGATATAGCAATCTTCTCACTTCATTTAGCGGGTGTTTCCTCAATTCTAGGGGCGGTAAATTTCATTACAACTGTAATTAATATACGGTCTAGAGGAATAACCTTAGACCGTATACCCCTATTTGTTTGGGCTGTAGCTATTACAGCCCTCCTTCTCCTTCTCTCCCTCCCAGTCTTAGCTGGGGCTATTACCATGCTTCTAACCGATCGTAATTTAAATACATCGTTCTTCGACCCTGCTGGTGGAGGAGACCCTATTCTGTATCAACACTTGTTT
>MG976157[organism_Acruroperla_sp.] [specimen-voucher=ETSF2] [molecule=DNA] [moletype=genomic] [location=mitochondrion] [gene=cytochrome_oxidase_I]
AACACTATACTTTATTTTTGGGGCATGATCAGGCATGGTTGGAACCGCTCTTAGTTTATTAATTCGTGCTGAATTAGGTCAACCTGGATCTCTAATTGGAGATGATCAAATTTATAATGTTATTGTAACTGCCCACGCCTTTGTGATAATTTTCTTCATGGTTATACCCATTATAATTGGTGGATTCGGAAACTGATTAGTTCCTTTAATATTAGGGGCCCCCGATATAGCCTTCCCCCGTATAAATAACATAAGTTTTTGACTTTTACCCCCTTCTCTCACTCTTTTATTAACTAGAAGATTAGTAGAAAACGGGGCAGGAACTGGTTGAACAGTTTACCCCCCCTTATCTGCAGGTATTGCCCACGCTGGGGCCTCGGTTGATATAGCAATCTTCTCACTTCATTTAGCGGGTGTTTCCTCAATTCTAGGGGCGGTAAATTTCATTACAACTGTAATTAATATACGGTCTAGAGGAATAACCTTAGACCGTATACCCCTATTTGTTTGGGCTGTAGCTATTACAGCCCTCCTTCTCCTTCTCTCCCTCCCAGTCTTAGCTGGGGCTATTACCATGCTTCTAACCGATCGTAATTTAAATACATCGTTCTTCGACCCTGCTGGTGGAGGAGACCCTATTCTGTATCAACACTTGTTT
>MG976158[organism=Austrosimulium_sp.] [specimen-voucher=ETSim1] [molecule=DNA] [moletype=genomic] [location=mitochondrion] [gene=cytochrome_oxidase_I]
AACTTTATACTTTATTTTTGGAGCTTGAGCCGGAATGGTTGGAACTTCACTAAGTATACTAATTCGAGCAGAACTTGGACATCCTGGATCCCTTATTGGGGATGACCAAATTTATAATGTTATTGTAACAGCTCATGCTTTTGTAATAATTTTTTTTATAGTAATACCGATTATAATTGGGGGGTTTGGAAATTGACTTGTTCCTCTTATACTAGGAGCCCCAGACATGGCATTTCCGCGAATAAATAATATAAGATTTTGACTTTTGCCCCCTTCTTTAACTCTTTTATTAGCCAGTAGTATAGTAGAAGCAGGAGCTGGAACAGGTTGAACTGTTTATCCCCCCCTATCCTCTGGAATTGCTCATGCCGGGGCCTCTGTTGATTTGGCAATTTTTTCTCTTCATTTAGCGGGAATCTCATCAATTTTAGGAGCTGTAAATTTCATTACAACTATTATTAACATACGATCTAATGGAATTACTTTTGACCGAATGCCTTTATTTGTGTGATCTGTTATTATTACCGCTATTTTACTTTTACTTTCGTTGCCTGTATTAGCCGGAGCTATTACAATACTTTTAACAGATCGAAATTTAAATACATCCTTTTTTGACCCAGCTGGCGGGGGAGATCCAATTCTATA
>MG976159[organism=Hydrobiosella_perangusta] [specimen-voucher=ETTric1] [molecule=DNA] [moletype=genomic] [location=mitochondrion] [gene=cytochrome_oxidase_I]
CACATTATATTTTATTTTTGGAATTTGATCTAGAATACTAGGATTATCTTTAAGAATATTAATTCGAACAGAATTAAGAATTCCTGGAGCTTTTATTGGCAATGATCAAATTTTTAATTCTATTGTTACAGCTCATGCTTTCATTATAATTTTTTTCATAGTAATACCTATTATAATTGGAGGATTTGGAAATTGATTAGTACCATTAATATTAGGGGCCCCAGATATAGCTTTCCCACGAATAAATAATATAAGATTTTGATTTTTACCACCTTCACTTTTTTTCTTAATTTTTGGTATATTAATAGATAGTGGAGCTGGTACTGGCTGAACAGTTTATCCTCCTCTTTCAGCAAACATTTCTCATATAGGAAAAGCAGTAGATTTAACAATTTTTTCTCTACATTTAGCTGGAATTTCATCAATTTTAGGTGCTATTAATTTTATTACTACAATTATTAATATACGGTCTAATTTTATAACCTTAGACCGTATACCTTTATTTGTTTGATCAGTTGGAATTACAGCCATTTTACTTTTACTTTCACTTCCAGTATTAGCCGGAGCTATCACTATATTATTAACAGACCGAAACTTAAATACATCATTTTTTGATCCTGCAGGAGGGGGAGATCCCATTTTATA
>MG976160[organism=Triplectides_proximus] [specimen-voucher=ETTric2] [molecule=DNA] [moletype=genomic] [location=mitochondrion] [gene=cytochrome_oxidase_I]
AACCTTATATTTTATCTTTGGCATTTGAGCAGGAATACTAGGTATTTCACTAAGTATTCTTATTCGAACCGAATTAAGTACCCCCGGATCTTTAATTAAAAATGACCAAATCTATAATGTTTTAGTAACAGCTCATGCTTTTATTATAATTTTTTTTATAGTAATACCAATTATAATTGGAGGGTTTGGCAACTGACTAGTCCCTTTAATATTAGGGGCTCCTGACATAGCCTTTCCCCGTATAAATAACATGAGATTTTGATTCCTCCCCCCCTCATTAAATTTTTTACTAATAAGAAGAATAGTAGAAAATGGAACTGGTACTGGCTGAACAGTTTACCCCCCCTTATCTAGAAACCTGGCACATATAGGAAGATCTGTCGATCTCTCAATTTTTTCACTGCATATGGCCGGAATTTCCTCTATTTTAGGAGCTATTAACTTTATTACTACATGTATTAACATAAAATCAAAAAATATATCTTTTGAACAAATCCCCTTATTTGTTTGATCTGTCGCTATCACCGCCCTATTACTTCTCCTATCTCTTCCTGTATTAGCAGGAGCAATTACTATACTACTTACAGATCGTAATATAAATACTTCATTTTTTAACCCACAAGGAGGGGGAGATCCTATTCTTTATCAACATTTATTT
>MG976161[organism_Notalina_ordina] [specimen-voucher=ETTric3_Ex1] [molecule=DNA] [moletype=genomic] [location=mitochondrion] [gene=cytochrome_oxidase_I]
TACTTTATATTTTATATTCGGCATTTGAAGGGGTATACTAGGAATTTCTCTTAGATTACTAATTCGATTAGAACTCAGAACCCCTGGGTCTCTAATTAAAAATGATCAAATTTATAATGTTTTAGTGACAGCTCACGCCTTTATTATAATTTTTTTTATGGTTATACCTATTATAATTGGGGGATTCGGTAACTGATTAGTTCCTCTTATACTCGGAGCTCCAGATATAGCTTTTCCCCGAATAAATAATATAAGATTTTGATTCCTTCCCCCATCCTTAAACTTTCTTCTTTTAAGAAGAATAGTAGAAAATGGAACAGGAACCGGATGAACAGTTTATCCACCCCTTTCAAGAAATTTTGCCCATGTTGGAAGTTCTGTAGATCTTTCCATTTTTTCATTACATATAGCAGGAATTTCGTCAATTTTAGGAGCAATTAATTTTATTACAACCTGTATTAACATAAAATCAAAAACACTATCCTTTGAACAATTACCCTTATTTGTCTGATCTGTTGTAATTACAGCAATTTTACTATTACTGTCATTGCCCGTCTTAGCTGGCGCTATTACTATACTTTTAACTGACCGTAATTTAAATACTTCCTTTTTTAATCCAAATGGTGGGGGAGACCCTATTTTATACCAACACTTATTT
>MG976162[organism_Notalina_ordina] [specimen-voucher=ETTric3_Ex2] [molecule=DNA] [moletype=genomic] [location=mitochondrion] [gene=cytochrome_oxidase_I]
TACTTTATATTTTATATTCGGCATTTGAAGGGGTATACTAGGAATTTCTCTTAGATTACTAATTCGATTAGAACTCAGAACCCCTGGGTCTCTAATTAAAAATGATCAAATTTATAATGTTTTAGTGACAGCTCACGCCTTTATTATAATTTTTTTTATGGTTATACCTATTATAATTGGGGGATTCGGTAACTGATTAGTTCCTCTTATACTCGGAGCTCCAGATATAGCTTTTCCCCGAATAAATAATATAAGATTTTGATTCCTTCCCCCATCCTTAAACTTTCTTCTTTTAAGAAGAATAGTAGAAAATGGAACAGGAACCGGATGAACAGTTTATCCACCCCTTTCAAGAAATTTTGCCCATGTTGGAAGTTCTGTAGATCTTTCCATTTTTTCATTACATATAGCAGGAATTTCGTCAATTTTAGGAGCAATTAATTTTATTACAACCTGTATTAACATAAAATCAAAAACACTATCCTTTGAACAATTACCCTTATTTGTCTGATCTGTTGTAATTACAGCAATTTTACTATTACTGTCATTGCCCGTCTTAGCTGGCGCTATTACTATACTTTTAACTGACCGTAATTTAAATACTTCCTTTTTTAATCCAAATGGTGGGGGAGACCCTATTTTATACCAACACTTATTT
>MG976163[organism=Kosrheithrus_sp.] [specimen-voucher=ETTric4] [molecule=DNA] [moletype=genomic] [location=mitochondrion] [gene=cytochrome_oxidase_I]
AACTCTATACTTTATTTTTGGTATTTGAGCAAGTTTAGTTGGTACTTCTTTAAGAATAATTATTCGATTTGAATTAAGAACAACTAACTCTCTAATCAAAAATGATCAAATTTATAATGTATTAGTAACAGCTCATGCTTTTATTATAATTTTTTTTATAGTTATACCTTTAATAATTGGAGGATTTGGAAACTGATTAGTACCATTAATATTAGGAGCCCCAGATATAGCTTTCCCTCGAATAAACAATATAAGATTCTGACTTTTGCCCCCTTCTTTAAATTTCCTTTTATTAAGAAGCTTTGTAGAAAATGGAACTGGTACTGGTTGAACAGTATACCCCCCTCTTTCCTCTAATTTAGGTCATCTAGGTAAATCAGTAGATTTATCTATTTTTTCATTACATTTAGCTGGTATTTCTTCTATTTTAGGAGCCATTAATTTTATTACAACTATTATAAATATACGAAGTAACGGTATAAAAATAGACCAAATTCCTCTTTTTGTTTGATCTGTAATAATTACTGCTATTTTATTATTACTTTCTTTACCCGTATTAGCAGGAGCTATTACTATATTATTAACTGACCGAAATCTTAATACATCATTCTTTGACCCATCTGGTGGTGGAGATCCAATTTTATA
>MG976164[organism=Kosrheithrus_sp.] [specimen-voucher=ETTric4] [molecule=DNA] [moletype=genomic] [location=mitochondrion] [gene=cytochrome_oxidase_I]
AACTCTATACTTTATTTTTGGTATTTGAGCAAGTTTAGTTGGTACTTCTTTAAGAATAATTATTCGATTTGAATTAAGAACAACTAACTCTCTAATCAAAAATGATCAAATTTATAATGTATTAGTAACAGCTCATGCTTTTATTATAATTTTTTTTATAGTTATACCTTTAATAATTGGAGGATTTGGAAACTGATTAGTACCATTAATATTAGGAGCCCCAGATATAGCTTTCCCTCGAATAAACAATATAAGATTCTGACTTTTGCCCCCTTCTTTAAATTTCCTTTTATTAAGAAGCTTTGTAGAAAATGGAACTGGTACTGGTTGAACAGTATACCCCCCTCTTTCCTCTAATTTAGGTCATCTAGGTAAATCAGTAGATTTATCTATTTTTTCATTACATTTAGCTGGTATTTCTTCTATTTTAGGAGCCATTAATTTTATTACAACTATTATAAATATACGAAGTAACGGTATAAAAATAGACCAAATTCCTCTTTTTGTTTGATCTGTAATAATTACTGCTATTTTATTATTACTTTCTTTACCCGTATTAGCAGGAGCTATTACTATATTATTAACTGACCGAAATCTTAATACATCATTCTTTGACCCATCTGGTGGTGGAGATCCAATTTTATA
>MG976165[organism=Aulonogyrus_sp.] [specimen-voucher=Grin1] [molecule=DNA] [moletype=genomic] [location=mitochondrion] [gene=cytochrome_oxidase_I]
TGCTTTCGTAATAATTTTTTTTATAGTAATACCTATTATAATTGGAGGATTTGGAAATTGATTAGTTCCTTTAATATTAGGAGCTCCTGATATAGCATTCCCTCGAATAAATAATATAAGATTTTGATTATTACCTCCCTCATTAACATTACTTTTAATGAGAAGAGTAGTTGAAAACGGTGCAGGTACAGGATGAACAGTATACCCACCTTTATCATCTAATATTGCTCATGGGGGAGCTTCAGTTGACTTGGCAATTTTTAGTCTTCACTTAGCAGGAATTTCATCTATTCTGGGTGCAGTAAATTTTATTACCACAATTATTAATATACGATCAATTGGAATAACATTAGATCGAATACCTCTATTTGTTTGATCTGTAGGAATTACTGCTTTATTATTACTTTTATCATTACCAGTATTAGCAGGAGCAA
>MG976166[organism=Aulonogyrus_sp.] [specimen-voucher=Grin1] [molecule=DNA] [moletype=genomic] [location=mitochondrion] [gene=cytochrome_oxidase_I]
TGCTTTCGTAATAATTTTTTTTATAGTAATACCTATTATAATTGGAGGATTTGGAAATTGATTAGTTCCTTTAATATTAGGAGCTCCTGATATAGCATTCCCTCGAATAAATAATATAAGATTTTGATTATTACCTCCCTCATTAACATTACTTTTAATGAGAAGAGTAGTTGAAAACGGTGCAGGTACAGGATGAACAGTATACCCACCTTTATCATCTAATATTGCTCATGGGGGAGCTTCAGTTGACTTGGCAATTTTTAGTCTTCACTTAGCAGGAATTTCATCTATTCTGGGTGCAGTAAATTTTATTACCACAATTATTAATATACGATCAATTGGAATAACATTAGATCGAATACCTCTATTTGTTTGATCTGTAGGAATTACTGCTTTATTATTACTTTTATCATTACCAGTATTAGCAGGAGCAA
>MG976167[organism=Dinotoperla_thwaites] [specimen-voucher=Grip1_Ex1] [molecule=DNA] [moletype=genomic] [location=mitochondrion] [gene=cytochrome_oxidase_I]
AACTCTATACTTCATTTTTGGTGCATGATCAGGAATGGTTGGAACAGCACTAAGACTACTAATTCGAGCAGAACTTGGTCAGCCCGGATCATTAATTGGAGACGATCAAATTTACAATGTAATCGTAACCGCCCATGCTTTTGTAATAATTTTCTTTATGGTTATACCTATTATAATTGGGGGGTTTGGAAATTGACTAGTTCCTCTAATACTAGGGGCACCAGATATGGCATTCCCGCGAATAAATAACATAAGTTTCTGATTATTACCTCCTTCTTTAACCCTATTATTAACTAGAAGACTAGTAGAAAGTGGTGCGGGTACGGGTTGAACTGTGTATCCCCCCTTATCGGCTGGAATTGCTCATGCTGGGGCCTCAGTTGATTTAGCTATTTTCTCTCTTCACCTAGCTGGTGTATCCTCAATTTTAGGGGCAGTAAATTTTATTACTACTGTCATTAACATGCGATCAAGTGGAATAACTTTAGACCGAATACCTCTTTTTGTTTGGGCAGTAGCAATTACCGCTCTTCTATTATTACTTAGTTTACCGGTATTAGCAGGAGCTATTACCATACTTCTAACAGATCGAAATTTAAATACATCTTTTTTCGATCCAGCTGGGGGTGGGGACCCAATTTTATACCAACACTTATTT
>MG976168[organism=Dinotoperla_thwaites] [specimen-voucher=Grip1_Ex2] [molecule=DNA] [moletype=genomic] [location=mitochondrion] [gene=cytochrome_oxidase_I]
AACTCTATACTTCATTTTTGGTGCATGATCAGGAATGGTTGGAACAGCACTAAGACTACTAATTCGAGCAGAACTTGGTCAGCCCGGATCATTAATTGGAGACGATCAAATTTACAATGTAATCGTAACCGCCCATGCTTTTGTAATAATTTTCTTTATGGTTATACCTATTATAATTGGGGGGTTTGGAAATTGACTAGTTCCTCTAATACTAGGGGCACCAGATATGGCATTCCCGCGAATAAATAACATAAGTTTCTGATTATTACCTCCTTCTTTAACCCTATTATTAACTAGAAGACTAGTAGAAAGTGGTGCGGGTACGGGTTGAACTGTGTATCCCCCCTTATCGGCTGGAATTGCTCATGCTGGGGCCTCAGTTGATTTAGCTATTTTCTCTCTTCACCTAGCTGGTGTATCCTCAATTTTAGGGGCAGTAAATTTTATTACTACTGTCATTAACATGCGATCAAGTGGAATAACTTTAGACCGAATACCTCTTTTTGTTTGGGCAGTAGCAATTACCGCTCTTCTATTATTACTTAGTTTACCGGTATTAGCAGGAGCTATTACCATACTTCTAACAGATCGAAATTTAAATACATCTTTTTTCGATCCAGCTGGGGGTGGGGACCCAATTTTATACCAACACTTATTT
>MG976169[organism=Tipulidae_sp.] [specimen-voucher=GSTip2] [molecule=DNA] [moletype=genomic] [location=mitochondrion] [gene=cytochrome_oxidase_I]
TACTTTATATTTTATTTTCGGGGCTTGGGCTGGAATATTAGGAACTTCTTTAAGTATTTTAATTCGAGCTGAATTAGGTCATCCAGGAGCACTAATTGGTGATGATCAAATTTATAATGTTATTGTAACAGCTCATGCTTTTATTATAATTTTTTTTATAGTAATACCAATTATAATTGGAGGATTTGGAAATTGATTAGTCCCATTAATGTTAGGGGCACCCGATATAGCCTTTCCTCGAATAAATAATATAAGTTTTTGAATACTTCCTCCTTCTTTAACCTTATTATTAGCTAGTAGTATAGTTGAAAATGGGGCAGGAACAGGATGAACAGTTTATCCCCCTTTATCTTCAGGAATTGCTCATGCTGGAGCTTCAGTTGATTTAGCTATTTTTTCTTTACATTTAGCAGGGATCTCTTCTATTTTAGGAGCAGTAAATTTTATTACTACAGTAATTAATATACGATTTGCTGGGATTACTTTTGATCGAATACCTTTATTTGTATGATCAGTAGTTATTACAGCTGTTTTATTACTTCTTTCTTTACCTGTTTTAGCTGGAGCTA
>MG976170[organism=Hellyethira_simplex] [specimen-voucher=Hydp1_Ex1] [molecule=DNA] [moletype=genomic] [location=mitochondrion] [gene=cytochrome_oxidase_I]
TACTTTATATTTTATTCTAGGGTTTTGAGCAAGAATGGTAGGAACATCTTTAAGCCTAGTAATTCGAATAGAACTAAGATCATCAGGATTTTTAATCGGAAACGACCAAATTTATAATACTATTGTAACAGCCCATGCCTTTATTATAATTTTTTTTTTCGTAATACCTGTAATAATTGGGGGGTTTGGAAATTGATTAGTTCCTCTGATATTAAGAACCCCGGACATAGCTTTCCCCCGAATAAATAATATAAGATTTTGACTTCTCCCCCCGTCTATCATTTTACTAATTTTAAGCTCAATAACAGACAATGGAGCAGGAACTGGATGAACAGTATACCCCCCGTTAGCATCTAATATAGCTCACAGAGGCATGTCTGTCGATTTAGCAATTTTTTCCCTCCATTTAGCAGGAATTTCTTCAATCTTAGGGGCAGTAAATTTTATTTCTACAATCTTAAATATAAAACCCATTAATATAACCATAGACCAAATACCCCTATTTGTCTGATCAGTATTTGTTACAGCTATTTTACTTTTACTATCCCTACCAGTCTTAGCGGGAGCTATTACTATACTATTAACAGATCGAAATTTAAACACCTCCTTTTTTGACCCCGCCGGAGGAGGAGACCCAATTTTATATCACCATTTATTT
>MG976171[organism=Hellyethira_simplex] [specimen-voucher=Hydp1_Ex2] [molecule=DNA] [moletype=genomic] [location=mitochondrion] [gene=cytochrome_oxidase_I]
TACTTTATATTTTATTCTAGGGTTTTGAGCAAGAATGGTAGGAACATCTTTAAGCCTAGTAATTCGAATAGAACTAAGATCATCAGGATTTTTAATCGGAAACGACCAAATTTATAATACTATTGTAACAGCCCATGCCTTTATTATAATTTTTTTTTTCGTAATACCTGTAATAATTGGGGGGTTTGGAAATTGATTAGTTCCTCTGATATTAAGAACCCCGGACATAGCTTTCCCCCGAATAAATAATATAAGATTTTGACTTCTCCCCCCGTCTATCATTTTACTAATTTTAAGCTCAATAACAGACAATGGAGCAGGAACTGGATGAACAGTATACCCCCCGTTAGCATCTAATATAGCTCACAGAGGCATGTCTGTCGATTTAGCAATTTTTTCCCTCCATTTAGCAGGAATTTCTTCAATCTTAGGGGCAGTAAATTTTATTTCTACAATCTTAAATATAAAACCCATTAATATAACCATAGACCAAATACCCCTATTTGTCTGATCAGTATTTGTTACAGCTATTTTACTTTTACTATCCCTACCAGTCTTAGCGGGAGCTATTACTATACTATTAACAGATCGAAATTTAAACACCTCCTTTTTTGACCCCGCCGGAGGAGGAGACCCAATTTTATATCACCATTTATTT
>MG976172[organism=Asmicridea_sp.] [specimen-voucher=Hydro1] [molecule=DNA] [moletype=genomic] [location=mitochondrion] [gene=cytochrome_oxidase_I]
AACTCTTTATTTTTTATTTGGAATTTGATCAGGATTTGTAGGTATATCAATAAGAATAATTATTCGATCTGAATTAAGAATTCCTGGAACTTTTATTGGAAATGATCAAATTTATAATGTTATTGTTACTGCACATGCATTCATTATAATTTTTTTTATAGTTATACCTATTATAATTGGAGGATTCGGAAATTGACTTGTTCCACTAATACTAGGATGCCCTGATATAGCTTTCCCCCGAATAAACAATATAAGATTTTGATTATTACCACCCTCTTTAATATTTCTTTTATCAAGAAGATTAATTAATTCAGGAGCTGGCACAGGATGAACAGTTTACCCACCTCTTTCTTCCAATCTATCTCATTTAGGATCATCTGTCGACCTTACCATTTTTTCACTTCATTTAGCAGGTATTTCATCTATTCTTGGAGCCATTAACTTCATTACAACTATTATAAATATGAAATTTTTTAACTTAAATTATGAAATAATTCCTCTTTTTGTTTGATCAGTATTAATCACTGCTGTTCTACTCCTTCTTTCATTGCCTGTTCTTGCCGGAGCAATTACTATACTATTAACTGATCGTAATTTAAATACATCATTTTTTGACCCTGCCGGAGGAGGAGATCCTATTTTATATCAACATCTATTT
>MG976173[organism=Asmicridea_sp.] [specimen-voucher=Hydro1] [molecule=DNA] [moletype=genomic] [location=mitochondrion] [gene=cytochrome_oxidase_I]
AACTCTTTATTTTTTATTTGGAATTTGATCAGGATTTGTAGGTATATCAATAAGAATAATTATTCGATCTGAATTAAGAATTCCTGGAACTTTTATTGGAAATGATCAAATTTATAATGTTATTGTTACTGCACATGCATTCATTATAATTTTTTTTATAGTTATACCTATTATAATTGGAGGATTCGGAAATTGACTTGTTCCACTAATACTAGGATGCCCTGATATAGCTTTCCCCCGAATAAACAATATAAGATTTTGATTATTACCACCCTCTTTAATATTTCTTTTATCAAGAAGATTAATTAATTCAGGAGCTGGCACAGGATGAACAGTTTACCCACCTCTTTCTTCCAATCTATCTCATTTAGGATCATCTGTCGACCTTACCATTTTTTCACTTCATTTAGCAGGTATTTCATCTATTCTTGGAGCCATTAACTTCATTACAACTATTATAAATATGAAATTTTTTAACTTAAATTATGAAATAATTCCTCTTTTTGTTTGATCAGTATTAATCACTGCTGTTCTACTCCTTCTTTCATTGCCTGTTCTTGCCGGAGCAATTACTATACTATTAACTGATCGTAATTTAAATACATCATTTTTTGACCCTGCCGGAGGAGGAGATCCTATTTTATATCAACATCTATTT
>MG976174[organism=Polypedilum_nubifer] [specimen-voucher=MCL16Chir1] [molecule=DNA] [moletype=genomic] [location=mitochondrion] [gene=cytochrome_oxidase_I]
AACCCTTTATTTTATTTTCGGAGCTTGATCTGGAATAGTTGGTACTTCCCTTAGTATACTAATTCGAGCTGAATTAGGTCACCCAGGTACTTTAATTGGAGATGACCAAATTTACAACGTTATTGTTACAGCTCATGCATTTATTATAATTTTTTTTATAGTTATACCTATTTTAATTGGAGGATTTGGAAACTGGCTTGTCCCTTTAATACTTGGAGCTCCAGATATAGCTTTTCCTCGAATAAATAATATAAGTTTTTGACTTTTACCACCTTCTCTTACTCTTCTTCTTTCAAGCTCCATTGTAGAAAATGGGGCAGGAACCGGATGAACAGTATATCCCCCTTTATCAGCAAGAATTGCACATAGAGGAGCCTCAGTAGATCTTGCTATTTTCTCTCTTCATCTCGCAGGAGTTTCATCCATTCTAGGATCAGTAAATTTTATTACAACAGTAATTAATATGCGATCAAGAGGGATTACCCTAGACCGAATACCATTATTTGTCTGATCTATTGTTATTACTACAGTTCTACTTCTTCTTTCATTACCAGTATTAGCCGGGGCTATCACAATACTATTAACAGACCGAAATTTAAATACTTCATTTTTTGACCCAGCTGGAGGGGGTGACCCTATTCTTTACCAACATCTATTT
>MG976175[organism=Kiefferulus_intertinctus] [specimen-voucher=MCL16Chir2] [molecule=DNA] [moletype=genomic] [location=mitochondrion] [gene=cytochrome_oxidase_I]
AACATTATATTTTATTTTTGGAGCTTGATCTGGTATAGTTGGGACTTCACTAAGAATGCTAATTCGAGCTGAATTAGGACGACCTGGGACTTTTATTGGAGATGACCAAATTTATAATGTAATTGTTACAGCTCATGCTTTTATTATAATTTTTTTTATAGTTATACCAATTTTAATTGGAGGATTCGGAAACTGACTTGTCCCTCTTATATTAGGAGCTCCTGATATGGCTTTCCCTCGAATAAATAATATAAGTTTTTGACTATTACCTCCATCATTAACTCTTTTACTTTCTAGTTCAATTGTAGAAAATGGGGCAGGTACTGGTTGAACAGTTTATCCCCCACTTTCAGCAGCTATTGCTCATAGAGGAGCTTCAGTAGATTTAGCTATTTTTTCTCTTCACTTAGCAGGGATTTCTTCAATTTTAGGCTCAGTAAATTTTATTACTACAGTTATTAATATACGAGCGAATGGTATTACTTTAGACCGAATGCCTTTATTTGTTTGATCGGTTGTAATTACAACAATCTTACTTTTACTTTCACTACCTGTACTAGCCGGAGCAATTACTATACTTCTTACTGACCGAAATTTAAATACATCATTTTTCGACCCAGCCGGAGGCGGGGATCCTATTCTTTACCAACACTTATTC
>MG976176[organism=Ecnomus_continentalis] [specimen-voucher=MCL16Cor1] [molecule=DNA] [moletype=genomic] [location=mitochondrion] [gene=cytochrome_oxidase_I]
AATTTTATATTTTATTTTTGGTATTTGAGCCAGAATAGTAGGATCATCATTAAGATTAATAATTCGAATAGAATTAAGATCTCCAAGTTCTATAATTAATAATGACCAAATTTATAATTCAATTATTACAATTCATGCATTTATTATAATTTTCTTTATAATTATACCAATTATAATTGGAGGATTCGGAAATTGATTAGTACCTTTAATATTAGGAGCTCCTGATATGGCATTCCCACGAATAAATAATATAAGATTTTGACTACTTCCACCATCTTTAACATTCTTAATTTCTTCTATATTTATGGATAATAGAATAGGAACTGGATGAACAGTTTATCCACCATTATCAAATTATGAATATCATTTAGGAAAAGCAGTAGACATTTCAATTTTTTCCCTCCATTTGGCTGGAATTTCCTCCATTCTTGGAGCAATTAATTTTATTTCAACCATTATAAATATAAAAATTAAATTCATTTCAATAAATTTAATTCCTCTATTTGTATGATCAATTAAAATTACAGCAATTTTATTATTATTATCACTACCTGTATTAGCAGGAGCTATTACTATACTATTAACAGATCGAAACTTAAATACTTCATTTTTTGAACCTGCTGGAGGAGGAGATCCAATTTTATATCAACACTTATTT
>MG976177[organism=Hellyethira_simplex] [specimen-voucher=MCL16Hydro1] [molecule=DNA] [moletype=genomic] [location=mitochondrion] [gene=cytochrome_oxidase_I]
TACTTTATATTTTATTCTAGGGTTTTGAGCAAGAATGGTAGGAACATCTCTAAGCCTATTAATTCGAATAGAGCTAAGATCATCAGGATTTTTAATCGGAAACGACCAAATTTATAATACTATTGTAACAGCCCATGCCTTTATTATAATTTTTTTTTTCGTAATACCTGTAATAATTGGGGGGTTTGGAAATTGATTAGTTCCTCTGATATTAAGAACCCCGGACATAGCTTTCCCCCGAATAAATAATATAAGATTTTGACTTCTCCCCCCGTCTATCATTTTACTAATTTTAAGCTCAATAACAGACAATGGAGCAGGAACTGGATGAACAGTATACCCCCCGTTAGCATCTAATATAGCTCACAGAGGCATGTCTGTCGATTTAGCAATTTTTTCCCTCCATTTAGCAGGAATTTCTTCAATCTTAGGGGCAGTAAATTTTATTTCTACAATCTTAAATATAAAACCCATTAATATAACCATAGACCAAATACCCCTATTTGTCTGATCAGTATTTGTTACAGCTATTTTACTTTTACTATCCCTACCAGTCTTAGCGGGAGCTATTACTATACTATTAACAGATCGAAATTTAAACACCTCCTTTTTTGACCCCGCCGGAGGAGGAGACCCAATTTTATATCAACATTTATTT
>MG976178[organism=Micronecta_sp.] [specimen-voucher=Mircon1] [molecule=DNA] [moletype=genomic] [location=mitochondrion] [gene=cytochrome_oxidase_I]
GAATTTGATCAGGAATAGTTGGAACATCACTAAGATGAATTATCCGAATCGAGCTAGGACAACCAGGATCATTCATTGGAGACGATCAAATTTATAATGTTATCGTAACAGCCCACGCATTTATTATAATTTTTTTTATAGTTATACCCATTATAATTGGAGGATTCGGAAACTGACTTGTACCTTTAATAATTGGAGCCCCAGATATAGCATTCCCACGAATAAACAACATAAGATTTTGACTCCTACCACCCTCACTTACCTTATTAATTTCAAGAAGAATCGTTGAAAGAGGGGCAGGAACAGGCTGAACAGTTTACCCCCCTCTTTCAAGAAATTTAGCTCATAGAGGAGCATCAGTAGATTTAGCTATTTTTTCACTACACTTAGCAGGTGTATCATCAATTCTAGGAGCAGTAAATTTTATTTCAACAATCATTAATATACGAACAACAGGAATGACCCCAGAACGGCTACCTTTATTTGTTTGATCCGTAGGAATCACAGCACTACTACTCTTATTGTCATTACCAGTATTAGCAGGAGCGATTACAATACTATTAACTGATCGTAACATCAACACATCATTCTTCGACCCAGCTGGGGGGGGGGACCCTATTCTATACCAACACCTATTT
>MG976179[organism=Micronecta_sp.] [specimen-voucher=Mircon1] [molecule=DNA] [moletype=genomic] [location=mitochondrion] [gene=cytochrome_oxidase_I]
GAATTTGATCAGGAATAGTTGGAACATCACTAAGATGAATTATCCGAATCGAGCTAGGACAACCAGGATCATTCATTGGAGACGATCAAATTTATAATGTTATCGTAACAGCCCACGCATTTATTATAATTTTTTTTATAGTTATACCCATTATAATTGGAGGATTCGGAAACTGACTTGTACCTTTAATAATTGGAGCCCCAGATATAGCATTCCCACGAATAAACAACATAAGATTTTGACTCCTACCACCCTCACTTACCTTATTAATTTCAAGAAGAATCGTTGAAAGAGGGGCAGGAACAGGCTGAACAGTTTACCCCCCTCTTTCAAGAAATTTAGCTCATAGAGGAGCATCAGTAGATTTAGCTATTTTTTCACTACACTTAGCAGGTGTATCATCAATTCTAGGAGCAGTAAATTTTATTTCAACAATCATTAATATACGAACAACAGGAATGACCCCAGAACGGCTACCTTTATTTGTTTGATCCGTAGGAATCACAGCACTACTACTCTTATTGTCATTACCAGTATTAGCAGGAGCGATTACAATACTATTAACTGATCGTAACATCAACACATCATTCTTCGACCCAGCTGGGGGGGGGGACCCTATTCTATACCAACACCTATTT
>MG976180[organism=Micronecta_sp.] [specimen-voucher=MOH14Cor1] [molecule=DNA] [moletype=genomic] [location=mitochondrion] [gene=cytochrome_oxidase_I]
AACTTTATACTTCTTATTCGGAATCTGATCAGGAATAGTTGGAACATCACTAAGATGAATTATCCGAATCGAACTAGGACAACCAGGATCATTCATCGGAGATGATCAAATTTATAATGTTATCGTAACAGCCCACGCATTTATTATAATTTTTTTTATAGTTATACCCATCATAATTGGAGGATTCGGAAACTGACTTGTACCTTTAATAATTGGAGCCCCAGATATAGCATTCCCACGAATAAACAACATAAGATTTTGACTCCTACCACCCTCACTTACATTATTAATTTCTAGAAGAATCGTTGAAAGAGGGGCAGGAACAGGCTGAACAGTATACCCCCCTCTTTCAAGAAATTTAGCCCATAGAGGAGCATCGGTAGACTTAGCTATTTTTTCACTACACTTAGCAGGTATTTCATCAATTCTAGGAGCAGTAAATTTTATTTCAACAATCATTAATATACGAACAACAGGAATAACCCCAGAACGACTACCTTTATTTGTTTGATCCGTAGGAATCACAGCACTACTACTCTTGCTATCATTACCAGTATTAGCAGGAGCCATTACAATACTATTAACTGATCGTAACATCAACACATCATTCTTCGACCCAGCTGGAGGGGGGGACCCTATTCTCTACCAACACCTATTC
>MG976181[organism=Austrochiltonia_subtenuis] [specimen-voucher=MOH16Amp1] [molecule=DNA] [moletype=genomic] [location=mitochondrion] [gene=cytochrome_oxidase_I]
AACTTTATATTTTATTTTAGGTGCTTGGGCGAGAGCTGTAGGTACTTCTCTTAGAGTAATTATTCGATCTGAGTTAAGTGCCCCAGGAAATTTAATTGGAGATGATCAAATTTATAATGTTATAGTAACAGCTCATGCCTTTGTTATAATTTTTTTTATAGTAATGCCAGTTATGATCGGAGGATTTGGTAATTGGTTAGTCCCTTTGATACTAGGTAGTCCTGATATGGCGTTTCCTCGTATAAACAATATGAGGTTTTGACTTTTACCTCCTTCTTTAACTTTATTGTTAATAAGAGGGTTAGTAGAAAGTGGAGTTGGGACCGGTTGAACTGTTTATCCTCCTTTGGCAGGTGGGTCTGCACATAGAGGGGGAGCTGTAGATTTGGCTATTTTCTCTTTACACCTAGCTGGAGCTTCTTCCATTCTAGGGGCTATTAATTTTATTTCGACTATTTTAAATATACGAGCTCCTAAGATAATAATAGACCAAATACCTTTATTTGTCTGGTCTGTGTTTATTACTGCTATTTTATTATTATTATCTTTACCTGTTTTAGCTGGAGCTATTACTATACTGTTGACTGACCGTAATTTAAACACTTCTTTTTTTGACCCAAGGGGTGGAGGGGACCCTATTTTATCCAAGCATCTATTT
>MG976182[organism=Offadens_sp.] [specimen-voucher=MOH16Bae1] [molecule=DNA] [moletype=genomic] [location=mitochondrion] [gene=cytochrome_oxidase_I]
TACTCTCTATTTTATTTTCGGTGCTTGGTCAGGTATGGTGGGGACTTCTCTTAGTCTATTAATTCGAGCGGAGCTAGGTAACCCAGGGTCTCTGATTGGTGACGATCAAATCTATAACGTAATTGTTACTGCTCATGCTTTTATTATAATTTTTTTTATGGTAATGCCCATTATGATTGGGGGTTTTGGTAATTGGTTAGTCCCTTTGATGCTGGGGGCCCCTGATATGGCATTCCCTCGTATAAATAATATGAGTTTTTGGATATTACCTCCTTCGTTGACTCTTTTGGTGTCTAGAAGCTTAGTTGATGTAGGGGCTGGTACTGGATGGACTGTGTACCCTCCTTTAGCTGCTAATATTGCTCATGGCGGGGCCTCTGTGGATTTTGCTATTTTTTCTTTGCACCTAGCAGGGATCTCATCTATTTTGGGGGCTGTTAATTTTATTACTACTGTAATCAATATGCGTAGTCCAGGCATGACTTTAGATCGAATCCCCCTGTTTGTGTGGTCTGTTGTTATCACTGCAATTCTTTTGTTATTGTCCTTGCCTGTTCTTGCGGGTGCCATTACTATGCTTCTAACGGATCGTAATTTAAATACTTCTTTTTTTGACCCCGCAGGGGGTGGCGACCCCATTTTGTACCAACATTTATTT
>MG976183[organism=Tasmanocoenis_sp.] [specimen-voucher=MOH16Caen1] [molecule=DNA] [moletype=genomic] [location=mitochondrion] [gene=cytochrome_oxidase_I]
AACTTTATATTTTATTTTTGGGGTTTGATCAGGAATACTAGGAACATCCTTGAGACTGCTCATCCGGGCTGAATTGGGGCACCCTGGCTCATTAATTGGAGACGATCAAATTTATAATGTTATCGTTACAGCTCATGCTTTTATTATAATTTTCTTTATGGTAATGCCAATTATAATTGGGGGATTTGGTAACTGGCTAGTGCCTTTAATGCTAGGTGCTCCTGATATGGCTTTCCCTCGTATAAATAACATAAGCTTTTGGCTTTTACCCCCAGCCCTGACTTTACTTTTAACTAGTAGTTTAGTTGAAAACGGGGCAGGGACAGGATGAACAGTTTACCCGCCACTAGCCGCGGGTATCGCCCACGCAGGAGCTTCTGTAGACCTGGCCATCTTCTCTCTACACCTCGCCGGGATTTCCTCTATTCTGGGAGCTGTAAATTTTATTACTACCACAATCAACATGCGAGCCAGAGGTATGACAATGGACCGAATCCCTTTATTTGTTTGGTCTGTAGTAATTACAGCCGTACTTTTGCTCTTATCCCTGCCGGTGCTAGCCGGGGCGATTACCATATTACTAACAGACCGTAACCTTAATACCTCTTTCTTTGACCCTGCCGGGGGAGGAGACCCAATTCTTTACCAGCACCTTTTT
>MG976184[organism=Corbicula_sp.] [specimen-voucher=MOH16Corb1] [molecule=DNA] [moletype=genomic] [location=mitochondrion] [gene=cytochrome_oxidase_I]
GACTCTATATTTTCTTTTTTCTATTTGATCTGGTTTAATAGGAACTGCTTTTAGGGTAATTATTCGAATGGAGCTTGCTATTCCAGGGACTTTACTGGATGATGGGCAGCTGTATAATACTATTGTTACTGCTCATGCTTTAGTAATAATTTTTTTTTTAGTGATGCCAATAATGATGGGTGGTTTTGGAAATTGACTTGTTCCATTAATGTTAAGGGCTCCTGATATAGCTTTTCCACGGTTAAATAATTTAAGATTTTGGCTTTTACCTATAGCTATGCTTTTGTTAGTTAGATCGGCTTATGTTGAGAGTGGTGTTGGAACTGGATGGACTGTTTATCCTCCTCTTTCTAGAAATATTGCTCATTCTGGCCCTTCAGTAGATTTAGCTATTTTTTCTCTTCATTTAGGGGGTATTTCTTCAATTTTAGCTTCAATTAATTTCGTTGTCACTAGATTTTGTATGCGTCCTGGAACGCAAAAGTTAATCCGAACTACAATGTTTATTTGATGTATTGTTGTAACTGGAATTTTGTTAATTATTGCGATGCCTGTGTTAGCTGGGGCTCTTACTATGTTGTTAACTGATCGTAATTTTAACACTTCATTTTTTGATCCGGTAGGCTTAGGGGATCCTTTGTTGTTTGTTCATTTATTT
>MG976185[organism=Ecnomus_pansus] [specimen-voucher=MOH16Ecno1] [molecule=DNA] [moletype=genomic] [location=mitochondrion] [gene=cytochrome_oxidase_I]
CAATTCAATTATGACAATTCATGCGTTCATTATAATTTTCTTTATAATTATACCAATTATAATTGGAGGGTTTGGAAATTGACTAGTTCCATTAATATGAGGAGCACCAGATATAGCATTCCTACGAATAAATAATATAAGATTCTGATTATTACCACCATCACTAACATTTTTAATTTCTTCTATATTTATAGATAATAGATTAGGAACTGGTTGAACAGTTTATCCACCATTATCAAACTATGAATACCATTTAGGAAAAGCAGTTGATATTTCAATTTTTTCTCTACATTTAGCTGGGATTTCATCAATTATAGGAGCAATCAATTTTATCTCAACTATTATAAATATAAAAATTAAATTCATTTCTATAAATTTAATTCCTTTATTTGTTTGATCTATCAAAATTACAGCAATTTTATTATTATTATCTCTTCCTGTACTAGCAGGAGCTATCACTATATTATTAACAGATCGAAATTTAAATACTTCATTCTTCGAACCTGCTGGAGGAGGAGACCCAATTTTATATCAACACTTATTT
>MG976186[organism=Ischnura_heterosticta] [specimen-voucher=MOH16Odon1] [molecule=DNA] [moletype=genomic] [location=mitochondrion] [gene=cytochrome_oxidase_I]
AACCCTATATTTAATGTTTGGAGCATGAGCAGGAATAGTAGGGACTGCTTTAAGAATATTAATTCGAGTTGAACTAGGACAACCTGGATCTCTAATTGGAGATGACCAAATTTATAATGTAGTAGTAACCGCACATGCATTTGTAATAATTTTTTTTATAGTAATACCTATTATAATTGGTGGATTTGGAAACTGATTGGTACCATTAATATTAGGAGCACCAGATATAGCTTTCCCCCGATTAAATAATATAAGATTTTGACTTTTACCTCCCTCATTAACTTTACTTCTAGCAAGTAGTTTAGTAGAAAGAGGAGCAGGAACTGGATGAACAGTTTATCCCCCATTAGCAGGAGTAATTGCTCATGCTGGGGCATCCGTTGACTTAACTATTTTTTCATTACACTTGGCAGGAGTGTCCTCAATTTTAGGAGCAATTAATTTTATTACCACTACAATTAATATAAAATCTCCTGGGATAAATATAGACCAACTACCTCTATTCGTCTGAGCTGTAGTTATTACAGCAGTGTTACTTTTATTATCATTACCAGTATTAGCTGGTGCTATTACTATACTACTGACAGATCGTAATATCAATACATCATTTTTTGACCCTGCGGGGGGAGGAGACCCTATTTTATATCAACATTTATTT
>MG976187[organism=Physa_acuta] [specimen-voucher=MOH16Phy1] [molecule=DNA] [moletype=genomic] [location=mitochondrion] [gene=cytochrome_oxidase_I]
AACATTATATTTAATTTTTGGGATCTGGTGTGGATTGGTCGGTACAGGTTTAAGCTTGTTAATTCGTTTGGAATTAGGAACATCTCTTGTACTATTGGACGAACATTTTTATAATGTAATTGTTACAGCTCATGCTTTTGTAATGATTTTTTTTATAGTTATACCGATAATAATTGGAGGGTTTGGGAATTGAATAGTACCTATATTAATTGGTGCTCCCGATATAAGATTTCCTCGAATAAATAATATAAGATTTTGACTTTTACCTCCTTCATTTATCTTATTATTATGTAGGTCTATAGTTGAGGGTGGAGTTGGAACTGGGTGAACTGTTTACCCCCCTCTATCAGGACCTGTAGCTCACTCTGGTTCATCAGTAGATCTTGCTATTTTCTCATTACATTTAGCTGGGTTATCATCTATTCTAGGTGCTATTAATTTTATTACTACCATTTTTAATATACGTTCACCTGGTATTACACTGGAACGCATAAGCTTATTTGTTTGATCGGTGTTAATTACTGCATTTTTATTATTATTGTCATTGCCTGTTTTAGCAGGGGCTATTACTATACTATTAACTGATCGAAATTTTAATACTAGGTTCTTTGATCCAAGAGGAGGGGGAGACCCTATTCTATATCAACATCTATTT
>MG976188[organism=Microvelia_sp.] [specimen-voucher=MOH16Vel1] [molecule=DNA] [moletype=genomic] [location=mitochondrion] [gene=cytochrome_oxidase_I]
AACTTTATATTTTATATTAGGAATATGATCAGGAATAATTGGTATATCAATAAGATGAATTATTCGAATTGAACTTGGACAACCAGGTTCATTCATTGGAAATGATCAAATTTATAATGTAATTGTAACAGCACATGCATTCATTATAATTTTCTTTATAGTTATGCCAATTATAATTGGAGGTTTTGGTAACTGATTAGTACCACTAATAATTGGAGCACCTGATATAGCATTCCCACGAATAAATAATATAAGATTCTGATTATTACCACCATCATTAACTTTATTAATTGTAGGAAGTATAGTAGATGCCGGTGCAGGAACCGGATGAACAGTCTACCCACCACTTTCAAGTAATATTGCACATAATGGAGCATCAGTAGATTTAACTATTTTTTCATTACATTTAGCAGGTGTATCATCAATTTTAGGAGCAGTTAATTTTATCTCAACTATTATTAATATACGAACAACAGGTATAAGTAGAGAAAAAATTCCCTTATTTGTATGATCAGTAGCTATTACTGCATTATTATTATTATTATCATTACCTGTACTTGCAGGTGCCATTACTATACTACTAACTGATCGTAACTTATATACATCATTTTTTGACCC
>MG976189[organism=Planorbidae_sp.] [specimen-voucher=MRD14Gas1] [molecule=DNA] [moletype=genomic] [location=mitochondrion] [gene=cytochrome_oxidase_I]
AACACTATACTTAATTTTTGGAGTATGATGTGGTTTAGTGGGAACCGGGTTATCTTTACTTATTCGCTTAGAGTTAGGAACGTCATTAGTTTTAATAGATGAGCATTTTTATAATGTAATTGTTACAGCTCATGCATTTATTATAATTTTTTTTATAGTTATACCTATAATAATTGGTGGGTTTGGAAATTGAATAATTCCTTTATTAATTGGTGCACCAGACATATCGTTTCCTCGGATAAATAATATATCATTCTGATTACTACCACCATCATTTATTTTACTATTAGTTTCAAGAATAGTAGAGGGTGGTGTAGGAACTGGGTGAACTGTGTACCCTCCTTTAAGAAGAACAATAGGACATGGAGGTGCTTCTGTAGATTTAGCTATTTTTTCTTTACATTTAGCTGGGATATCTTCAATTTTAGGTGCAATTAACTTTATTACAACTGTTTTTAATATACGTGCTCCAGGAATTACAATAGAACGTTTATCATTATTTGTATGGTCTGTATTAATTACAGCATTTCTTTTATTGTTATCTTTACCTGTATTAGCAGGGGCTATTACAATACTACTTTA
>MG976190[organism=Scrites_exoletus] [specimen-voucher=MRD14Scrit1] [molecule=DNA] [moletype=genomic] [location=mitochondrion] [gene=cytochrome_oxidase_I]
AACTTTATATTTTATTTTCGGCTCATGAGCTGGAATAGTAGGAACATCTCTAAGACTTTTAATCCGAGCAGAATTAGGAACACCAGGTTCTTTAATTGGAGATGATCAAATTTATAACGTTATCGTTACAGCACATGCTTTTATTATAATTTTTTTTATAGTTATACCAATTATAATTGGGGGATTTGGAAATTGACTTGTACCATTAATACTAGGTGCCCCAGATATAGCATTTCCTCGAATAAATAATATGAGATTTTGATTACTTCCTCCATCATTAACCTTGCTCCTTATAAGAAGAATAGTAGAAAATGGAGCAGGTACAGGTTGGACTGTTTATCCTCCTTTATCTGCTGGATTAGCCCATAGAGGAGCATCAGTAGATTTAGCAATTTTTAGATTACATTTAGCAGGAATTTCCTCAATTTTAGGTGCAGTAAATTTTATCTCAACTGTTATCAATATACGATCTACAGGAATAACATTTGATCGAATACCTTTATTTGTTTGAGCTGTTGCAATCACAGCTCTTTTACTTCTTTTATCACTTCCAGTTCTTGCTGGAGCAATTACAATATTATTAACAGACCGAAATTTAAATACATCTTTTTTTGATCCTGCCGGGGGAGGAGACCCAATTCTTTATCAACATTTGTTT
>MG976191[organism=Paracalliope_sp.] [specimen-voucher=MRD16Amp1] [molecule=DNA] [moletype=genomic] [location=mitochondrion] [gene=cytochrome_oxidase_I]
CACCCTTTATTTTATTTTAGCCGCATGAGCTAGTATAGTAGGCACTTCTCTAAGAGTTATTATCCGAACAGAATTAAGGGCCCCAGGCAACTTAATCGGAGACGATCAGATTTACAATACCGTAGTAACAGCTCACGCATTCGTTATAATTTTTTTTTTAGTCATACCAGCCATAATTGGTGGTTTTGGTAATTGACTAGTCCCTCTTATACTAGGAAGACCAGATATAGCTTTCCCCCGAATAAACAACATAAGATTCTGACTTTTACCCCCTTCTCTGACCCTATTACTAATAAGAGGCCTAGTAGAAAGAGGGGTGGGCACAGGCTGAACCGTCTACCCGCCTCTTGCTGGCAACATCGCCCATAGTGGAGCCTCAGTAGATCTGGCTATTTTTTCTCTTCATTTAGCAGGAGCCTCCTCTATTTTAGGCGCTATCAATTTTATCTCCACAGTAATTAACATGCGGGCCCCGGCCATGCCAATAGACCAAATCCCATTATTTGTATGGTCTGTATTTATCACAGCCATCTTACTATTATTATCTTTACCTGTTTTAGCCGGTGCAATTACCATACTACTTACAGACCGTAATTTAAACACATCTTTTTTTGACCCATCTGGAGGAGGGGACCCAATTTTATACCAGCATTTATTT
>MG976192[organism=Cladotanytarsus_sp.] [specimen-voucher=MRD16Chir1] [molecule=DNA] [moletype=genomic] [location=mitochondrion] [gene=cytochrome_oxidase_I]
TACTCTTTATTTTATTTTTGGAGCCTGATCTGGTATAATTGGGACTTCGTTAAGAATGCTAATTCGAGCAGAATTAGGCCACCCTGGAACATTAATCGGGGATGACCAAATTTATAATGTAATTGTAACAGCTCACGCCTTTATTATAATTTTTTTTATAGTTATACCTATCCTAATTGGAGGATTTGGAAACTGACTTCTACCCCTAATACTAGGGGCCCCTGATATAGCATTCCCCCGAATAAATAATATAAGTTTTTGATTATTACCCCCCTCTCTATCTTTACTTCTTTCTAGTTCAATTGTAGAAAATGGTGCTGGAACAGGTTGAACTGTTTACCCTCCTCTTTCTTCTAACATTGCTCATAGTGGGGCTTCTGTTGATCTGGCAATTTTTTCTTTACATCTAGCTGGAATTTCTTCAATCTTAGGGTCCGTAAATTTTATTACAACAGCCATCAACATACGAAGAAATGGAATTTCTTTAGATCGAATGCCTTTATTTGTATGATCAGTAGTAATTACAACTATTCTTTTGCTTTTATCCTTGCCCGTGTTAGCAGGAGCAATTACTATACTTTTAACTGACCGAAATTTAAATACCTCTTTTTTTGACCCAGCCGGAGGAGGGGATCCAATTTTATACCAACATCTATTC
>MG976193[organism=Chironomus_cloacalis] [specimen-voucher=MRD16Chir2] [molecule=DNA] [moletype=genomic] [location=mitochondrion] [gene=cytochrome_oxidase_I]
AACTTTATACATTATTTTTGGAGCATGATCAGGAATAGTAGGAACATCTCTTAGTATGCTTATTCGAGCAGAATTAGGACGTCCAGGAACATTCATTGGTGATGATCAAATTTATAATGTTGTAGTAACAGCACACGCTTTTATTATAATTTTTTTCATAGTTATACCAATTTTAATTGGAGGATTCGGAAATTGACTTGTACCTTTAATACTAGGAGCACCAGATATGGCATTCCCACGAATAAATAATATAAGTTTCTGACTTTTACCTCCCTCACTAACTCTATTACTTTCTAGTTCATTCGTAGAAAATGGAGCAGGAACAGGTTGAACTGTTTATCCCCCTCTTTCTGCAGCTATTGCTCATAGAGGAGCTTCAGTAGACTTAGCTATTTTTTCTTTACATTTAGCAGGTGTTTCTTCAATTCTAGGTTCTGTAAATTTTATTACGACAGTTATTAATATACGAGCAAATGGAATTACTCTAGATCGAATGCCTCTATTTGTTTGATCTGTTGTTATTACAACAGTTCTTTTATTATTATCTCTTCCAGTTCTAGCAGGAGCAATTACTATGCTTTTAACTGATCGAAATTTAAATACATCATTCTTTGATCCTGCCGGAGGAGGTGATCCTATTCTTTACCAACACTTATTT
>MG976194[organism=Polypedilum_vespertinus] [specimen-voucher=MRD16Chir3] [molecule=DNA] [moletype=genomic] [location=mitochondrion] [gene=cytochrome_oxidase_I]
AACTTTATATTTTATTTTTGGAGCTTGATCAGGAATAGTGGGAACTTCTTTAAGTATATTAATTCGAGCCGAATTAGGTCATCCAGGAACTTTAATTGGAGATGACCAAATTTATAATGTTATTGTAACAGCTCATGCTTTTATTATAATTTTTTTTATAGTAATACCAATTTTAATTGGAGGATTTGGAAATTGACTTGTACCCTTAATATTAGGAGCACCAGATATAGCATTTCCCCGTATAAATAATATAAGTTTTTGGCTTCTTCCCCCCTCTTTAACTTTACTTTTATCTAGCTCAATTGTAGAAAATGGTGCAGGAACTGGTTGAACAGTCTACCCTCCCCTTTCTTCAAATATTGCCCATAGAGGAGCTTCCGTAGATTTAGCAATTTTTTCCTTACACTTAGCCGGAGTTTCTTCTATTTTAGGATCAGTAAATTTTATTACTACAGTAATTAATATACGATCTAAGGGTATTACCCTAGATCGTATGCCTTTGTTTGTATGATCAATTGTAATTACTACAGTACTTCTTCTTCTTTCTTTACCTGTATTAGCCGGAGCTATTACAATACTTTTAACCGATCGAAATTTAAATACTTCTTTTTTTGATCCCGCTGGAGGAGGAGACCCTATTCTTTATCAACATTTATTT
>MG976195[organism=Cryptochironomus_sp.] [specimen-voucher=MRD16Chiro1] [molecule=DNA] [moletype=genomic] [location=mitochondrion] [gene=cytochrome_oxidase_I]
AACATTATATTTTATTTTTGGAGCTTGATCCGGGATATTAGGAACTTCACTAAGTATATTAATTCGAGCAGAATTAGGACGTCCAGGAACTTTTATTGGAGACGACCAAATTTATAATGTAATTGTTACAGCACACGCTTTTATTATAATTTTTTTCATAGTTATACCTATTCTAATTGGTGGGTTTGGTAATTGACTAGTACCCCTAATATTAGGGGCCCCAGATATAGCTTTCCCCCGAATAAATAACATAAGTTTCTGACTTCTTCCCCCTTCACTTACTCTTTTACTTTCTAGTTCAATTGTAGAAAATGGAGCAGGTACAGGATGGACAGTTTATCCTCCCTTATCTTCAGCTATTGCTCACAGAGGAGCTTCTGTTGACCTAGCTATTTTTTCTCTCCATCTTGCGGGAGTTTCCTCAATTTTAGGATCAGTAAATTTCATTACTACTGTAATTAATATACGAGCTAATGGAATTACTCTAGACCGAATACCGTTATTTGTATGATCAGTAGTAATTACTACAGTTCTTCTTTTACTATCACTTCCAGTACTAGCTGGGGCAATTACAATACTTTTAACAGATCGAAATTTAAATACATCGTTTTTCGATCCAGCTGGGGGAGGTGACCCGATTTTATATCAACATTTATTC
>MG976196[organism=Sigara_sp.] [specimen-voucher=MRD16Cori1] [molecule=DNA] [moletype=genomic] [location=mitochondrion] [gene=cytochrome_oxidase_I]
AACATTATATTTTATTTTCGGTATTTGATCTGGTATAGTAGGAACATCATTAAGATGATTAATTCGAATTGAATTAGGACAACCAGGATCATTTATTGGAGATGATCAAATCTATAATGTAATTGTAACTGCCCACGCATTTATTATAATTTTCTTTATAGTTATACCAATTATAATTGGAGGATTTGGAAATTGATTAGTACCTTTAATAATTGGAGCCCCTGACATAGCATTCCCCCGAATAAATAACATAAGTTTTTGATTATTACCCCCGTCTTTAACTTTATTATTATCTAGCAGCTTCGTCAATTCAGGAGCAGGAACAGGATGAACAGTATATCCACCTCTATCAAGAAATTTAACACATAGAGGAGCATCAGTAGACCTAGCAATCTTCTCCCTTCACTTAGCAGGTGTATCATCAATTCTAGGTGCTATTAATTTTATCTCAACTATTATTAATATACGAGTAATAGGAATAACTCCTGAACGAACTCCACTTTTTGTATGATCTGTTGGTATTACTGCTCTATTATTATTATTATCATTACCAGTATTAGCTGGAGCTATTACTATATTATTAACAGACCGTAATTTTAATACTTCATTCTTCGACCCAGCTGGTGGGGGAGATCCAATTTTATATCAACACTTATTT
>MG976197[organism=Austropyrgus_sp.] [specimen-voucher=MRD16Gastr1] [molecule=DNA] [moletype=genomic] [location=mitochondrion] [gene=cytochrome_oxidase_I]
TACTTTATATATTCTATTTGGTATATGATCCGGATTAGTCGGAACAGCTTTAAGTTTATTAATTAGAGTTGAACTTGGCCAGCCAGGGGCATTATTAGGGGATGATCAACTTTACAATGTAATTGTTACAGCTCATGCATTCGTTATAATTTTTTTTTTAGTGATGCCTATAATAATTGGAGGATTTGGAAACTGATTAGTTCCTCTAATATTGGGAGCTCCAGATATGGCCTTCCCTCGATTAAATAATATAAGCTTTTGGTTACTGCCTCCGGCTTTACTTTTACTTCTGTCTTCTGCGGCAGTTGAAAGGGGTGCCGGAACTGGGTGAACTGTATATCCTCCATTGGCCAGAAATATTGCCCATGCTGGGGGATCTGTAGATTTGGCTATTTTTTCTTTACATTTAGCGGGTGCTTCTTCTATTCTAGGTGCGGTAAACTTTATTACCACAGTAATCAATATGCGTTGACGGGGGATACAATTTGAGCGTCTTCCTCTTTTTGTTTGATCTGTAAAAATTACAGCAATTCTTCTTTTACTTTCTTTACCTGTCTTAGCCGGGGCAATTACAATGTTATTAACAGACCGAAATTTTAATACTGCCTTTTTTGACCCTGCTGGAGGGGGGGACCCAATCCTGTACCAGCATTTATTT
>MG976198[organism=Alboglossiphonia_sp.] [specimen-voucher=MRD16Gloss1] [molecule=DNA] [moletype=genomic] [location=mitochondrion] [gene=cytochrome_oxidase_I]
AACATTATACTTTATTTTTGGAGCATGAGCTGCCATGGTTGGCACTGCTATAAGAATCATTATTCGAATTGAATTAGCTCAACCAGGTTCTTTCTTAATAAATGATCAATTATATAACTCTATTATTACGGCTCATGGATTAATTATAATTTTTTTTATAGTAATACCAATCTTAATTGGTGGATTTGGAAATTGATTAATCCCATTAATAATTGGGGCACCAGATATGGCTTTCCCACGTCTAAATAACCTAAGATTTTGATTACTGCCACCTTCACTGATCTTATTAATTACTTCTGCACTAGTTGAAAAAGGGGCAGGAACAGGTTGAACAGTATACCCACCCTTAGCAGGTAATTTAGCTCATTCTGGTCCATCAGTTGATTTAGCTATTTTTTCTTTACATCTTGCAGGTGCTTCTTCAATTCTAGGGTCACTAAATTTTATAACTACAGTAATCAATATACGTTGAAAAGGAATAACAATAGAGCGATTACCGTTATTTGTATGAGCAGTATTTATTACTGTAGTACTATTATTACTATCTTTACCGGTTTTAGCTGCTGGAATTACAATACTACTAACAGATCGTAATCTAAATACATCCTTTTTTGACCCCGTTGGTGGAGGAGACCCAGTATTATATCAACATCTTTTT
>MG976199[organism=Alboglossiphonia_sp.] [specimen-voucher=MRD16Gloss2] [molecule=DNA] [moletype=genomic] [location=mitochondrion] [gene=cytochrome_oxidase_I]
TACATTATATATAATTTTAGGCGCTTGAGCAGCTATGGTAGGAACAGCAATAAGGATTATTATTCGTATTGAATTAGCACAACCAGGTTCATTCTTAAATAATGATCAACTATATAACTGCATTATTACAGCTCACGGGTTAATTATAATTTTTTTTATGGTTATACCTATTTTAATTGGAGGATTTGGAAATTGATTAATTCCACTTATAGTAGGATCACCAGATATAGCATTCCCACGATTAAATAATCTTAGATTTTGATTACTCCCACCTTCATTAATTTTATTAGTGACATCAGCTTTAGTAGAAAAGGGGGTAGGAACAGGATGAACTGTATATCCACCTTTATCTGCTAATTTAGCTCATTCTGGCCCATCAGTAGATTTAGCTATTTTCTCTTTACATCTAGCAGGAGCTTCATCTATTTTAGGTTCTTTAAATTTTATTACAACTGTAATTAATATACGATGAGAAGGTATAACATTAGAACGACTTCCATTATTTGTTTGAGCAGTATTTATTACAGTTATTTTATTACTTCTATCTTTACCAGTTCTAGCTGCAGGTATTACTATATTATTAACAGACCGAAATCTAAATACTTCATTTTTCGATCCTATGGGTGGAGGAGACCCTGTATTATATCAACACTTATTT
>MG976200[organism=Stratiomyidae_sp.] [specimen-voucher=MRD16Strat1] [molecule=DNA] [moletype=genomic] [location=mitochondrion] [gene=cytochrome_oxidase_I]
AACTTTATATTTCATTTTTGGGGGCTGGGCTGGAATAGTTGGAACCTCGTTAAGAATACTTATTCGAGCAGAACTAGGGCACCCAGGATCATTAATTGGAGACGATCAAATTTATAATGTAATCGTTACAGCACACGCATTTGTAATAATTTTTTTCATAGTAATACCTATCATAATTGGGGGATTCGGGAACTGATTAGTTCCTTTAATATTAGGAGCCCCTGATATAGCATTTCCCCGAATAAATAACATAAGTTTTTGATTATTACCCCCTTCTTTAACACTACTACTAACTTCATCAATAGTAGAAGCCGGGGCGGGAACAGGTTGAACAGTATACCCCCCATTAGCTGCTGGAATTGCCCATAGTGGGGCATCAGTTGATTTAGCTATTTTTTCTTTACATTTAGCTGGTATTTCATCAATTCTAGGGGCCGTAAATTTCATTACAACAGTAATTAATATGCGATCTACAGGAATTACATTTGATCGAATACCTTTATTTGTTTGATCAGTATTAATTACAGCAGTTTTACTTTTACTATCTTTACCTGTTTTGGCTGGAGCTATCACAATACTATTAACAGACCGAAATTTGAATACATCATTCTTTGACCCCGCGGGAGGAGGAGACCCTATTTTATATCAACACCTATTT
>MG976201[organism=Physa_acuta] [specimen-voucher=ethPhy1] [molecule=DNA] [moletype=genomic] [location=mitochondrion] [gene=cytochrome_oxidase_I]
AACATTATATTTAATTTTTGGGATCTGGTGTGGATTGGTCGGTACAGGTTTAAGCCTGCTAATTCGTCTGGAATTAGGAACATCTCTTGTACTGTTGGATGAACATTTTTATAATGTAATTGTTACAGCACATGCTTTTGTAATGATTTTTTTTATAGTTATACCTATAATAATTGGAGGGTTTGGGAATTGAATAGTACCTATATTAATTGGTGCTCCCGATATAAGATTTCCTCGAATAAATAATATAAGATTTTGACTTTTACCACCTTCATTTATCTTATTATTATGTAGGTCTATAGTTGAGGGTGGAGTTGGAACTGGGTGAACTGTTTACCCCCCTCTATCAGGACCTGTAGCTCACTCTGGTTCATCAGTAGATCTTGCTATTTTCTCATTACACTTAGCTGGGTTATCATCTATTCTAGGTGCTATTAATTTTATTACTACCATTTTTAATATACGTTCACCTGGTATTACACTGGAACGAATAAGCTTATTTGTTTGATCGGTGTTAATTACTGCATTTTTATTATTATTGTCATTGCCTGTTTTAGCAGGGGCTATTACTATACTATTAACTGATCGAAATTTTAATACTAGGTTCTTTGATCCAAGAGGGGGGGGAGACCCTATTTTATATCAACATCTATTT
>MG976202[organism=Lumbriculus_variegatus] [specimen-voucher ETOligo1] [molecule=DNA] [moletype=genomic] [location=mitochondrion] [gene=cytochrome_oxidase_I]
CACTCTATATTTTATTCTTGGCGTCTGAGCCGGCATAGTAGGAGCAGGAATAAGACTACTAATCCGAATTGAGCTCACACAACCAGGATCATTTCTAGGCAGAGATCAACTATACAATACCATAGTTACCGCACATGCCTTTATTATAATTTTCTTTATAGTAATACCTATATTTATTGGCGGATTCGGAAATTGATTACTACCATTAATACTAGGTGCTCCAGACATAGCATTTCCACGACTAAATAATCTTAGTTTTTGACTACTACCCCCTTCCCTAATTTTATTAGTAAGATCAGCTGCAGTAGAAAAAGGAGCAGGAACTGGATGAACTGTATACCCACCTCTAGCAAGTAATCTAGCACACGCTGGACCTTCTGTAGATCTAGCTATCTTCTCCCTTCATTTAGCCGGAGCATCCTCAATTCTAGGAGCCCTAAACTTTATTACAACTGTTATCAATATACGATGAAATGGTATACGTCTAGAACGAATTCCTTTATTTGTATGAGCCGTAATAATTACAGTAATTTTACTCCTATTATCCTTACCGGTATTAGCAGGAGCCATTACTATATTACTAACAGATCGAAACCTAAACACCTCCTTCTTTGATCCAGCTGGGGGTGGAGACCCTGTCCTATATCAACATCTATTT
>MG976203[organism=Pergamasus_quisquiliarum] [specimen-voucher=Acar2] [molecule=DNA] [moletype=genomic] [location=mitochondrion] [gene=cytochrome_oxidase_I]
AACAATATACCTAGCCTTTGCTACTTGAGCAGGACTTCTAGGAACATCTTTAAGAGTTATTATCCGTACCGAATTAGCACAACCCGGCCATTTAATTGCAGACGACCAAGTATACAACGTGATCGTTACAGCACATGCCTTTATCATAATTTTTTTTATAGTAATACCTGCTTTAATTGGAGGGTTTGGAAACTGAATAGTCCCTCTAATAGTATTAGCCCCTGACATAGCCTTCCCCCGAATAAATAACATAAGTTTTTGACTTTTACCCCCCTCTCTAGTACTACTGTTAAGATCTTCTATAGTAGAAGCCGGAGCCGGCACAGGCTGGACAGTATACCCCCCCTTAGCAAGAAATATCTCACACAGAGGAGGGGCTGTAGACCTAGCTATCTTTTCATTACACTTAGCTGGAATTTCATCTATTTTAGGATCTATCAATTTCATCACAACCATTATAAATATACGCCCTTTATGCATAAATTTAGAACAAATACCTTTATTTGTATGATCCGTCCTAATCACAACTATTCTCCTAATAATATCATTACCGGTTCTAGCAGGAGCAATTACAATACTTCTTACTGATCGCAATTTTAACACATCATTCTTTGACCCTAGTGGAGGAGGAGACCCTATCCTATACCAACATTTATTT
>MG976204[organism=Sclerocyphon_sp.] [specimen-voucher=Psp1_Ex1] [molecule=DNA] [moletype=genomic] [location=mitochondrion] [gene=cytochrome_oxidase_I]
AACTCTATATTTTATTCTTGGTTCATGATCCGGAATACTAGGAATAGCTTTAAGACTTTTAATTCGAGCAGAATTAGGGAGACCGGGATCTCTAATTGGTGATGATCAAATTTATAATGTTATCGTAACAGCCCATGCTTTTGTTATGATTTTTTTTATAGTAATACCTATTATAATTGGAGGATTTGGAAATTGACTAGTCCCATTAATATTAGGAGCCCCAGATATAGCATTTCCACGAATAAACAACATAAGATTCTGACTATTACCCCCCTCTCTTACTCTCTTACTTATAAGAAGAGTAGTTGAAAGAGGAGTCGGAACAGGGTGAACAGTTTACCCCCCTCTATCTGCTAATATTGCTCATAGAGGTTCATCTGTAGATTTAGCTATTTTTAGACTCCATTTAGCTGGAGTATCTTCTATTCTCGGAGCAGTAAATTTTATTACTACCGTAATTAATATACGATCCCCAGGAATAACATTTGATCGAATACCCCTATTTGTATGATCAGTTGCTATTACAGCCCTCCTTCTTTTGTTATCTTTACCAGTTTTAGCAGGAGCAATTACTATACTATTAACAGATCGTAATCTAAATACATCATTTTTTGATCCAGCAGGAGGAGGGGATCCTATTCTGTACCAACATTTATTT
>MG976205[organism=Sclerocyphon_sp.] [specimen-voucher=Psp1_Ex2] [molecule=DNA] [moletype=genomic] [location=mitochondrion] [gene=cytochrome_oxidase_I]
AACTCTATATTTTATTCTTGGTTCATGATCCGGAATACTAGGAATAGCTTTAAGACTTTTAATTCGAGCAGAATTAGGGAGACCGGGATCTCTAATTGGTGATGATCAAATTTATAATGTTATCGTAACAGCCCATGCTTTTGTTATGATTTTTTTTATAGTAATACCTATTATAATTGGAGGATTTGGAAATTGACTAGTCCCATTAATATTAGGAGCCCCAGATATAGCATTTCCACGAATAAACAACATAAGATTCTGACTATTACCCCCCTCTCTTACTCTCTTACTTATAAGAAGAGTAGTTGAAAGAGGAGTCGGAACAGGGTGAACAGTTTACCCCCCTCTATCTGCTAATATTGCTCATAGAGGTTCATCTGTAGATTTAGCTATTTTTAGACTCCATTTAGCTGGAGTATCTTCTATTCTCGGAGCAGTAAATTTTATTACTACCGTAATTAATATACGATCCCCAGGAATAACATTTGATCGAATACCCCTATTTGTATGATCAGTTGCTATTACAGCCCTCCTTCTTTTGTTATCTTTACCAGTTTTAGCAGGAGCAATTACTATACTATTAACAGATCGTAATCTAAATACATCATTTTTTGATCCAGCAGGAGGAGGGGATCCTATTCTGTACCAACATTTATTT
>MG976206[organism=Sclerocyphon_sp.] [specimen-voucher=Psp2_Ex1] [molecule=DNA] [moletype=genomic] [location=mitochondrion] [gene=cytochrome_oxidase_I]
AACTTTATATTTTATTCTAGGTTCATGATCAGGAATACTAGGAATAGCTTTAAGACTTTTAATTCGAGCAGAATTAGGGAGACCTGGATCCCTTATTGGTGACGACCAAATTTATAACGTCATTGTAACAGCTCATGCTTTCGTCATAATTTTTTTTATGGTTATACCCATTATAATTGGTGGATTTGGAAATTGATTAGTTCCTCTAATGTTAGGAGCTCCTGATATAGCTTTCCCTCGAATAAACAATATAAGATTTTGACTTCTCCCCCCATCACTCACTTTATTACTTATAAGAAGAGTAGTAGAAAGAGGAGTAGGGACCGGATGAACAGTTTATCCCCCTCTATCTGCTAATATTGCCCATAGAGGATCATCAGTTGATTTAGCAATTTTTAGACTTCATTTAGCAGGAATTTCCTCTATTCTTGGAGCAGTAAATTTTATTACTACCGTAATTAATATACGATCTCCTGGAATAACCTTTGACCGAATACCTTTATTTGTATGATCAGTTGCTATTACTGCCCTTCTTCTTCTCTTATCCTTACCTGTTCTCGCCGGAGCAATTACTATACTTTTAACTGATCGTAATTTAAATACATCATTTTTTGATCCTGCAGGTGGGGGAGAGCCTATTCTTTATCAACATTTATTT
>MG976207[organism=Sclerocyphon_sp.] [specimen-voucher=Psp2_Ex2] [molecule=DNA] [moletype=genomic] [location=mitochondrion] [gene=cytochrome_oxidase_I]
AACTTTATATTTTATTCTAGGTTCATGATCAGGAATACTAGGAATAGCTTTAAGACTTTTAATTCGAGCAGAATTAGGGAGACCTGGATCCCTTATTGGTGACGACCAAATTTATAACGTCATTGTAACAGCTCATGCTTTCGTCATAATTTTTTTTATGGTTATACCCATTATAATTGGTGGATTTGGAAATTGATTAGTTCCTCTAATGTTAGGAGCTCCTGATATAGCTTTCCCTCGAATAAACAATATAAGATTTTGACTTCTCCCCCCATCACTCACTTTATTACTTATAAGAAGAGTAGTAGAAAGAGGAGTAGGGACCGGATGAACAGTTTATCCCCCTCTATCTGCTAATATTGCCCATAGAGGATCATCAGTTGATTTAGCAATTTTTAGACTTCATTTAGCAGGAATTTCCTCTATTCTTGGAGCAGTAAATTTTATTACTACCGTAATTAATATACGATCTCCTGGAATAACCTTTGACCGAATACCTTTATTTGTATGATCAGTTGCTATTACTGCCCTTCTTCTTCTCTTATCCTTACCTGTTCTCGCCGGAGCAATTACTATACTTTTAACTGATCGTAATTTAAATACATCATTTTTTGATCCTGCAGGTGGGGGAGAGCCTATTCTTTATCAACATTTATTT
>MG976208[organism=Archichauliodes_sp.] [specimen-voucher=TB1] [molecule=DNA] [moletype=genomic] [location=mitochondrion] [gene=cytochrome_oxidase_I]
AACTTTATACTTTCTATTCGGAGCTTGATCAGGAATGGTTGGAACTTCACTAAGTTTATTAATTCGAGCTGAATTAGGACAACCTGGATCATTAATTGGTGATGACCAAATTTATAATGTTATTGTTACTGCACATGCTTTTATCATAATTTTTTTCATAGTAATACCTATTATAATTGGAGGTTTTGGTAATTGATTAGTTCCTTTAATATTAGGAGCTCCTGATATAGCATTTCCTCGAATAAATAATATAAGATTTTGATTATTACCTCCTTCATTAACTCTTCTTCTTTCTAGCTCTTTCGTAGAAAGAGGTGCTGGTACAGGATGAACCGTTTACCCACCATTAGCTTCAGGAATTGCTCATGCAGGAGCTTCAGTTGATTTAGCTATTTTTAGTTTACATTTAGCAGGTGTATCCTCAATTCTAGGAGCTGTTAATTTTATTACTACTGTTATTAATATACGATCTCCTGGTATAACATTTGATCGAATACCTTTATTTGTATGATCAGTAGCTATTACTGCTTTATTATTATTATTATCATTACCCGTTCTTGCTGGAGCTATTACTATACTTTTAACAGATCGAAATTTAAATACATCATTTTTTGATCCTGCAGGTGGAGGAGATCCTATTTTATACCAACATTTATTT
>MG976209[organism=Archichauliodes_sp.] [specimen-voucher=TB1] [molecule=DNA] [moletype=genomic] [location=mitochondrion] [gene=cytochrome_oxidase_I]
AACTTTATACTTTCTATTCGGAGCTTGATCAGGAATGGTTGGAACTTCACTAAGTTTATTAATTCGAGCTGAATTAGGACAACCTGGATCATTAATTGGTGATGACCAAATTTATAATGTTATTGTTACTGCACATGCTTTTATCATAATTTTTTTCATAGTAATACCTATTATAATTGGAGGTTTTGGTAATTGATTAGTTCCTTTAATATTAGGAGCTCCTGATATAGCATTTCCTCGAATAAATAATATAAGATTTTGATTATTACCTCCTTCATTAACTCTTCTTCTTTCTAGCTCTTTCGTAGAAAGAGGTGCTGGTACAGGATGAACCGTTTACCCACCATTAGCTTCAGGAATTGCTCATGCAGGAGCTTCAGTTGATTTAGCTATTTTTAGTTTACATTTAGCAGGTGTATCCTCAATTCTAGGAGCTGTTAATTTTATTACTACTGTTATTAATATACGATCTCCTGGTATAACATTTGATCGAATACCTTTATTTGTATGATCAGTAGCTATTACTGCTTTATTATTATTATTATCATTACCCGTTCTTGCTGGAGCTATTACTATACTTTTAACAGATCGAAATTTAAATACATCATTTTTTGATCCTGCAGGTGGAGGAGATCCTATTTTATACCAACATTTATTT
>MG976210[organism=Hydrobiosella_peragusta] [specimen-voucher=Tricho2] [molecule=DNA] [moletype=genomic] [location=mitochondrion] [gene=cytochrome_oxidase_I]
ATCTAGAATACTAGGATTATCTTTAAGAATATTAATTCGAACAGAATTAAGAATTCCTGGAGCTTTTATTGGTAATGATCAAATTTTTAATTCTATTGTTACCGCTCATGCTTTCATTATAATTTTTTTCATAGTAATACCTATTATAATGGGAGGATTTGGAAATTGATTAGTACCATTAATATTAGGAGCCCCAGATATAGCTTTCCCACGAATAAATAATATAAGATTTTGATTTTTACCACCTTCACTTTTTTTCTTAATTTTTGGTATATTAATAGATAGGGGAGCTGGTACTGGCTGAACAGTTTATCCTCCTCTTTCAGCAAACATTTCTCATATAGGAAAAGCAGTAGATCTAACAATTTTTTCTCTACATTTAGCTGGAATTTCATCAATTTTAGGTGCTATTAATTTTATTACTACAATTATTAATATACGGTCTAATTTTATAACCTTAGACCGTATACCTTTATTTGTTTGATCAGTTGGAATTAC
>MG976211[organism=Hydrobiosella_peragusta] [specimen-voucher=Tricho2] [molecule=DNA] [moletype=genomic] [location=mitochondrion] [gene=cytochrome_oxidase_I]
ATCTAGAATACTAGGATTATCTTTAAGAATATTAATTCGAACAGAATTAAGAATTCCTGGAGCTTTTATTGGTAATGATCAAATTTTTAATTCTATTGTTACCGCTCATGCTTTCATTATAATTTTTTTCATAGTAATACCTATTATAATGGGAGGATTTGGAAATTGATTAGTACCATTAATATTAGGAGCCCCAGATATAGCTTTCCCACGAATAAATAATATAAGATTTTGATTTTTACCACCTTCACTTTTTTTCTTAATTTTTGGTATATTAATAGATAGGGGAGCTGGTACTGGCTGAACAGTTTATCCTCCTCTTTCAGCAAACATTTCTCATATAGGAAAAGCAGTAGATCTAACAATTTTTTCTCTACATTTAGCTGGAATTTCATCAATTTTAGGTGCTATTAATTTTATTACTACAATTATTAATATACGGTCTAATTTTATAACCTTAGACCGTATACCTTTATTTGTTTGATCAGTTGGAATTAC
>MG976212[organism=Triplectides_proximus] [specimen-voucher=Tricho4] [molecule=DNA] [moletype=genomic] [location=mitochondrion] [gene=cytochrome_oxidase_I]
TTTAATTAAAAATGACCAAATCTATAATGTTTTAGTAACAGCTCATGCTTTTATTATAATTTTTTTTATAGTAATACCAATTATAATTGGAGGGTTTGGCAACTGACTAGTCCCTTTAATATTAGGGGCTCCTGACATAGCCTTTCCCCGTATAAATAACATGAGATTTTGATTCCTCCCCCCCTCATTAAATTTTTTACTAATAAGAAGAATAGTAGAAAATGGAACTGGTACTGGCTGAACAGTTTACCCCCCCTTATCTAGAAACCTAGCACATATAGGAAGATCTGTCGATCTCTCAATTTTTTCACTGCATATGGCCGGAATTTCCTCTATTTTAGGAGCTATTAACTTTATTACTACATGTATTAACATAAAATCAAAAAATATGTCTTTTGAACAAATCCCCTTATTTGTTTGATCTGTCGCTATCACCGCCCTATTACTTTTCCTATCTCTTCCTGTATTAGCAGGAG
>MG976213[organism=Triplectides_proximus] [specimen-voucher=Tricho4] [molecule=DNA] [moletype=genomic] [location=mitochondrion] [gene=cytochrome_oxidase_I]
TTTAATTAAAAATGACCAAATCTATAATGTTTTAGTAACAGCTCATGCTTTTATTATAATTTTTTTTATAGTAATACCAATTATAATTGGAGGGTTTGGCAACTGACTAGTCCCTTTAATATTAGGGGCTCCTGACATAGCCTTTCCCCGTATAAATAACATGAGATTTTGATTCCTCCCCCCCTCATTAAATTTTTTACTAATAAGAAGAATAGTAGAAAATGGAACTGGTACTGGCTGAACAGTTTACCCCCCCTTATCTAGAAACCTAGCACATATAGGAAGATCTGTCGATCTCTCAATTTTTTCACTGCATATGGCCGGAATTTCCTCTATTTTAGGAGCTATTAACTTTATTACTACATGTATTAACATAAAATCAAAAAATATGTCTTTTGAACAAATCCCCTTATTTGTTTGATCTGTCGCTATCACCGCCCTATTACTTTTCCTATCTCTTCCTGTATTAGCAGGAG
>MG976214[organism=Pseudosuccinea_columella] [specimen-voucher=YRLym1] [molecule=DNA] [moletype=genomic] [location=mitochondrion] [gene=cytochrome_oxidase_I]
TACTTTATATATAGTTTTTGGTGTATGATGTGGTTTAGTTGGAACAGGTTTGTCCTTATTAATTCGTTTAGAATTAGGTACATCTATAGTTTTAATTGACGAGCATTTTTATAATGTAATTGTTACTGCTCATGCTTTTGTTATAATTTTTTTCATAGTTATACCAATAATAATTGGAGGGTTTGGAAATTGAATAGTTCCACTTCTCATTGGTGCTCCAGATATAAGATTTCCTCGTATAAATAATATAAGATTTTGATTACTACCACCTTCGTTTATTCTCTTACTTTGCTCTAGAATAGTAGAAGGTGGGGTAGGTACTGGATGAACAGTTTACCCACCATTGAGTGGACCTATTGCTCATGGTGGATCTTCTGTTGATTTAGCTATTTTTTCTTTACATTTAGCCGGTTTATCCAGGATTTTAGGAGCAATTAATTTTATTACTACAATTTTTAATATACGATCTCCAGGTATTACATTAGAACGAATAAGATTATTTGTATGATCTGTATTAGTTACAGCTTTTTTACTTCTTTTATCTTTACCAGTACTTGCAGGGGCAATTACAATGCTTTTAACAGATCGAAATTTTAATACCACTTTTTTTGATCCTGCTGGAGGTGGTGATCCTATTTTATATCAACATTTATTC
>MG976215[organism=Pseudosuccinea_columella] [specimen-voucher=YRLym1] [molecule=DNA] [moletype=genomic] [location=mitochondrion] [gene=cytochrome_oxidase_I]
TACTTTATATATAGTTTTTGGTGTATGATGTGGTTTAGTTGGAACAGGTTTGTCCTTATTAATTCGTTTAGAATTAGGTACATCTATAGTTTTAATTGACGAGCATTTTTATAATGTAATTGTTACTGCTCATGCTTTTGTTATAATTTTTTTCATAGTTATACCAATAATAATTGGAGGGTTTGGAAATTGAATAGTTCCACTTCTCATTGGTGCTCCAGATATAAGATTTCCTCGTATAAATAATATAAGATTTTGATTACTACCACCTTCGTTTATTCTCTTACTTTGCTCTAGAATAGTAGAAGGTGGGGTAGGTACTGGATGAACAGTTTACCCACCATTGAGTGGACCTATTGCTCATGGTGGATCTTCTGTTGATTTAGCTATTTTTTCTTTACATTTAGCCGGTTTATCCAGGATTTTAGGAGCAATTAATTTTATTACTACAATTTTTAATATACGATCTCCAGGTATTACATTAGAACGAATAAGATTATTTGTATGATCTGTATTAGTTACAGCTTTTTTACTTCTTTTATCTTTACCAGTACTTGCAGGGGCAATTACAATGCTTTTAACAGATCGAAATTTTAATACCACTTTTTTTGATCCTGCTGGAGGTGGTGATCCTATTTTATATCAACATTTATTC
>MG976216[organism=Austrophlebioides_marchanti] [specimen-voucher=ETPLECT1] [molecule=DNA] [moletype=genomic] [location=mitochondrion] [gene=cytochrome_oxidase_I]
TACCCTTTATTTCATTTTCGGAGCATGGATGGATATAGTAGGAACTTCTTTAAGTCTACTCATTCGTGCCGAATTGGGACAACCTGGATCTTTAATTGGAGATGACCAAATTTATAATGTGATTGTAACAGCACATGCATTTATTATAATTTTCTTTATGGTTATGCCTATTATAATTGGGGGATTTGGTAATTGACTTGTTCCTTTGATACTGGGAGCTCCAGATATGGCTTTCCCTCGTATAAATAATATAAGTTTTTGAATACTCCCCCCCTCCCTAACTTTATTTTTAGCTAGTAGAATGGTAGAAAGAGGAGCAGGTACAGGGTGAACTGTATACCCTCCTTTATCGGCCGGGATCGCCCATGCAGGAGCTTCAGTAGATTTAGCTATTTTTTCTTTACACTTAGCAGGGGTGTCCTCTATTTTAGGGGCAGTAAATTTTATTACTACTACAATTAATATACGAACTAGAGGAATGACTATAGACCGAATCCCCTTCTTTGATTGGTCAGTAGTAATTACTGCTATTTTACTACTTGTAACTTTGCCAGTTTTAGCCGGGGCT
>MG976217organism=Austrochiltonia_subtenuis] [specimen-voucher=2amp1] [molecule=DNA] [moletype=genomic] [location=mitochondrion] [gene=cytochrome_oxidase_I]
AACTTTATATTTTATTTTAGGTGCTTGGGCGAGAGCTGTAGGTACTTCTCTTAGAGTAATTATTCGATCTGAGTTAAGTGCCCCAGGAAATTTAATTGGAGATGACCAAATTTATAATGTTATAGTAACAGCTCATGCCTTTGTTATAATTTTTTTTATAGTAATGCCAGTTATGATCGGAGGATTTGGTAATTGGTTAGTCCCTTTGATACTAGGTAGTCCTGATATGGCGTTTCCTCGTATAAACAATATGAGGTTTTGACTTTTACCCCCTTCTTTAACTTTATTGTTAATAAGAGGGTTAGTAGAAAGTGGAGTTGGGACCGGTTGAACTGTTTATCCTCCTTTGGCAGGTGGGTCTGCACATAGAGGGGGAGCTGTAGATTTGGCTATTTTCTCTTTACACCTAGCTGGAGCTTCTTCCATTCTAGGGGCTATTAATTTTATTTCGACTATTTTAAATATACGAGCTCCTAAGATAATAATAGACCAAATACCTTTATTTGTCTGGTCTGTGTTTATTACTGCTATTTTATTGTTATTATCTTTACCTGTTTTAGCTGGAGCTATTACTATACTGTTGACTGACCGTAATTTAAACACTTCTTTTTTTGACCCAAGGGGTGGAGGGGACCCTATTTTATACCAACATCTATTT
